# Supplementary material for: Predicting of survival in metastatic melanoma patients under anti-PD-1 monotherapy using genomic mutation and copy number variation
Source: Discov Oncol. 2026 May 18;17:1007. doi: 10.1007/s12672-026-05221-8 (PMC13350610; doi:10.1007/s12672-026-05221-8)
Supplement: Supplementary file 2 — Supplementary Material 2. [file 12672_2026_5221_MOESM2_ESM.xlsx]

## Sheet: Supplememtal Table 1
Supplemental Table 1. The results of univariate Cox regression analysis of OS in the Liu cohort for modeling the first nomogram.
Gene	β	Se	z	P	HR(95%CI)
NID1_amp	1.102	0.381	2.891	0.0038	3.009(1.426,6.352)
PIK3C2G_mut	-1.343	0.465	-2.887	0.0039	0.261(0.105,0.65)
TYRP1_del	1.702	0.606	2.806	0.005	5.482(1.671,17.991)
NFIB_del	1.702	0.606	2.806	0.005	5.482(1.671,17.991)
IKZF1_mut	-1.6	0.719	-2.227	0.0259	0.202(0.049,0.825)
EPHA3_mut	-1.239	0.592	-2.092	0.0365	0.29(0.091,0.925)
KMT2C_mut	-0.957	0.467	-2.051	0.0403	0.384(0.154,0.959)
FLT1_mut	-1.453	0.718	-2.022	0.0431	0.234(0.057,0.956)
PREX2_mut	-0.854	0.429	-1.991	0.0465	0.426(0.184,0.987)
GRIN2A_mut	-0.767	0.4	-1.917	0.0552	0.465(0.212,1.017)
PGR_mut	-1.326	0.718	-1.846	0.0649	0.266(0.065,1.085)
ATR_mut	-1.32	0.718	-1.838	0.066	0.267(0.065,1.091)
MGA_mut	-1.078	0.591	-1.823	0.0684	0.34(0.107,1.085)
C9orf53_del	0.493	0.272	1.811	0.0701	1.637(0.96,2.791)
EPHB1_mut	-1.826	1.01	-1.809	0.0705	0.161(0.022,1.165)
RET_mut	-1.299	0.72	-1.804	0.0713	0.273(0.067,1.119)
NCOR1_mut	-0.838	0.467	-1.796	0.0725	0.433(0.173,1.079)
IL7R_mut	-1.789	1.008	-1.775	0.0759	0.167(0.023,1.205)
FBXW7_mut	-1.729	1.011	-1.711	0.0871	0.177(0.024,1.286)
PTPRT_mut	-0.586	0.343	-1.708	0.0876	0.556(0.284,1.09)
AXL_mut	-1.68	1.008	-1.667	0.0956	0.186(0.026,1.344)
NOTCH4_mut	-0.761	0.465	-1.636	0.1018	0.467(0.188,1.162)
NOTCH3_mut	-0.831	0.516	-1.611	0.1071	0.435(0.158,1.197)
SPRR2D_amp	-0.828	0.519	-1.596	0.1105	0.437(0.158,1.208)
SPRR2A_amp	-0.828	0.519	-1.596	0.1105	0.437(0.158,1.208)
SPRR2B_amp	-0.828	0.519	-1.596	0.1105	0.437(0.158,1.208)
SPRR2E_amp	-0.828	0.519	-1.596	0.1105	0.437(0.158,1.208)
SPRR2F_amp	-0.828	0.519	-1.596	0.1105	0.437(0.158,1.208)
SPRR2G_amp	-0.828	0.519	-1.596	0.1105	0.437(0.158,1.208)
LAPTM4B_amp	0.593	0.377	1.574	0.1154	1.81(0.865,3.79)
MTAP_del	0.463	0.296	1.565	0.1175	1.589(0.89,2.837)
SPRR1B_amp	-1.12	0.721	-1.554	0.1202	0.326(0.079,1.34)
MDC1_mut	-1.111	0.719	-1.546	0.1221	0.329(0.081,1.346)
ELAVL2_del	0.665	0.431	1.544	0.1225	1.945(0.836,4.523)
CA3_amp	0.616	0.4	1.54	0.1235	1.851(0.845,4.054)
CA2_amp	0.616	0.4	1.54	0.1235	1.851(0.845,4.054)
PSKH2_amp	0.616	0.4	1.54	0.1235	1.851(0.845,4.054)
ATP6V0D2_amp	0.616	0.4	1.54	0.1235	1.851(0.845,4.054)
SLC7A13_amp	0.616	0.4	1.54	0.1235	1.851(0.845,4.054)
CTNNB1_mut	-0.898	0.591	-1.518	0.129	0.408(0.128,1.298)
PDGFRA_mut	-1.088	0.718	-1.515	0.1298	0.337(0.082,1.377)
NTRK1_mut	-1.087	0.719	-1.513	0.1304	0.337(0.082,1.379)
HLA-DPA1_amp	-0.778	0.516	-1.507	0.1317	0.46(0.167,1.263)
HLA-DPB1_amp	-0.778	0.516	-1.507	0.1317	0.46(0.167,1.263)
CPA2_amp	0.693	0.467	1.485	0.1376	1.999(0.801,4.988)
CPA4_amp	0.693	0.467	1.485	0.1376	1.999(0.801,4.988)
PPARG_mut	-1.061	0.718	-1.477	0.1398	0.346(0.085,1.415)
TET2_mut	-0.685	0.465	-1.474	0.1405	0.504(0.203,1.254)
ZFHX3_mut	-0.855	0.593	-1.442	0.1493	0.425(0.133,1.359)
MPDZ_del	0.851	0.593	1.436	0.1511	2.343(0.733,7.489)
PLCG2_mut	-1.024	0.718	-1.426	0.1538	0.359(0.088,1.467)
NBPF9_amp	-0.71	0.517	-1.372	0.1702	0.492(0.178,1.356)
CDKN2A_del	0.383	0.282	1.359	0.1742	1.466(0.844,2.546)
LCE1F_amp	-0.973	0.722	-1.348	0.1775	0.378(0.092,1.555)
LCE1E_amp	-0.973	0.722	-1.348	0.1775	0.378(0.092,1.555)
LCE1D_amp	-0.973	0.722	-1.348	0.1775	0.378(0.092,1.555)
LCE1C_amp	-0.973	0.722	-1.348	0.1775	0.378(0.092,1.555)
LCE1B_amp	-0.973	0.722	-1.348	0.1775	0.378(0.092,1.555)
LCE1A_amp	-0.973	0.722	-1.348	0.1775	0.378(0.092,1.555)
SMCP_amp	-0.973	0.722	-1.348	0.1775	0.378(0.092,1.555)
IVL_amp	-0.973	0.722	-1.348	0.1775	0.378(0.092,1.555)
SPRR4_amp	-0.973	0.722	-1.348	0.1775	0.378(0.092,1.555)
SPRR1A_amp	-0.973	0.722	-1.348	0.1775	0.378(0.092,1.555)
SPRR3_amp	-0.973	0.722	-1.348	0.1775	0.378(0.092,1.555)
HNF4G_amp	0.502	0.377	1.331	0.1832	1.652(0.789,3.458)
IL7_amp	0.502	0.377	1.331	0.1832	1.652(0.789,3.458)
IMPA1_amp	0.502	0.377	1.331	0.1832	1.652(0.789,3.458)
SLC10A5_amp	0.502	0.377	1.331	0.1832	1.652(0.789,3.458)
ZFAND1_amp	0.502	0.377	1.331	0.1832	1.652(0.789,3.458)
CHMP4C_amp	0.502	0.377	1.331	0.1832	1.652(0.789,3.458)
SNX16_amp	0.502	0.377	1.331	0.1832	1.652(0.789,3.458)
NCALD_amp	0.499	0.377	1.325	0.1851	1.647(0.787,3.447)
RRM2B_amp	0.499	0.377	1.325	0.1851	1.647(0.787,3.447)
ODF1_amp	0.499	0.377	1.325	0.1851	1.647(0.787,3.447)
ATM_mut	-0.948	0.718	-1.32	0.1867	0.388(0.095,1.583)
HLA-DQB1_amp	-0.614	0.466	-1.319	0.1872	0.541(0.217,1.348)
ERBB4_mut	-0.521	0.399	-1.304	0.1923	0.594(0.271,1.3)
FGFR2_mut	-0.769	0.591	-1.301	0.1932	0.464(0.146,1.476)
HLA-DQA1_amp	-0.668	0.516	-1.295	0.1953	0.513(0.186,1.409)
HLA-DQA2_amp	-0.661	0.516	-1.282	0.1999	0.516(0.188,1.419)
HGF_mut	-0.755	0.592	-1.276	0.2021	0.47(0.147,1.5)
TET1_mut	-0.92	0.728	-1.264	0.2063	0.398(0.096,1.66)
LRRCC1_amp	0.504	0.4	1.261	0.2074	1.655(0.756,3.621)
E2F5_amp	0.504	0.4	1.261	0.2074	1.655(0.756,3.621)
C8orf59_amp	0.504	0.4	1.261	0.2074	1.655(0.756,3.621)
CA13_amp	0.504	0.4	1.261	0.2074	1.655(0.756,3.621)
CA1_amp	0.504	0.4	1.261	0.2074	1.655(0.756,3.621)
WWP1_amp	0.504	0.4	1.261	0.2074	1.655(0.756,3.621)
CPNE3_amp	0.504	0.4	1.261	0.2074	1.655(0.756,3.621)
CNGB3_amp	0.504	0.4	1.261	0.2074	1.655(0.756,3.621)
CNBD1_amp	0.504	0.4	1.261	0.2074	1.655(0.756,3.621)
MMP16_amp	0.504	0.4	1.261	0.2074	1.655(0.756,3.621)
RIPK2_amp	0.504	0.4	1.261	0.2074	1.655(0.756,3.621)
NBN_amp	0.504	0.4	1.261	0.2074	1.655(0.756,3.621)
DECR1_amp	0.504	0.4	1.261	0.2074	1.655(0.756,3.621)
CALB1_amp	0.504	0.4	1.261	0.2074	1.655(0.756,3.621)
TMEM64_amp	0.504	0.4	1.261	0.2074	1.655(0.756,3.621)
TMEM55A_amp	0.504	0.4	1.261	0.2074	1.655(0.756,3.621)
OTUD6B_amp	0.504	0.4	1.261	0.2074	1.655(0.756,3.621)
SLC26A7_amp	0.504	0.4	1.261	0.2074	1.655(0.756,3.621)
RUNX1T1_amp	0.504	0.4	1.261	0.2074	1.655(0.756,3.621)
FAM92A1_amp	0.504	0.4	1.261	0.2074	1.655(0.756,3.621)
RBM12B_amp	0.504	0.4	1.261	0.2074	1.655(0.756,3.621)
TMEM67_amp	0.504	0.4	1.261	0.2074	1.655(0.756,3.621)
CDH17_amp	0.504	0.4	1.261	0.2074	1.655(0.756,3.621)
GEM_amp	0.504	0.4	1.261	0.2074	1.655(0.756,3.621)
RAD54B_amp	0.504	0.4	1.261	0.2074	1.655(0.756,3.621)
FSBP_amp	0.504	0.4	1.261	0.2074	1.655(0.756,3.621)
KIAA1429_amp	0.504	0.4	1.261	0.2074	1.655(0.756,3.621)
DPY19L4_amp	0.504	0.4	1.261	0.2074	1.655(0.756,3.621)
CCNE2_amp	0.504	0.4	1.261	0.2074	1.655(0.756,3.621)
TP53INP1_amp	0.504	0.4	1.261	0.2074	1.655(0.756,3.621)
PLEKHF2_amp	0.504	0.4	1.261	0.2074	1.655(0.756,3.621)
C8orf37_amp	0.504	0.4	1.261	0.2074	1.655(0.756,3.621)
GDF6_amp	0.504	0.4	1.261	0.2074	1.655(0.756,3.621)
UQCRB_amp	0.504	0.4	1.261	0.2074	1.655(0.756,3.621)
MTERFD1_amp	0.504	0.4	1.261	0.2074	1.655(0.756,3.621)
PTDSS1_amp	0.504	0.4	1.261	0.2074	1.655(0.756,3.621)
SDC2_amp	0.504	0.4	1.261	0.2074	1.655(0.756,3.621)
TSPYL5_amp	0.504	0.4	1.261	0.2074	1.655(0.756,3.621)
MTDH_amp	0.504	0.4	1.261	0.2074	1.655(0.756,3.621)
BRCA2_mut	-0.905	0.719	-1.259	0.2081	0.405(0.099,1.655)
HLA-DQB2_amp	-0.738	0.592	-1.247	0.2123	0.478(0.15,1.524)
NTRK3_mut	-0.527	0.428	-1.233	0.2177	0.59(0.255,1.365)
EPHA7_mut	-0.528	0.429	-1.232	0.2181	0.59(0.255,1.366)
PDGFRB_mut	-0.722	0.591	-1.221	0.222	0.486(0.152,1.548)
KLF10_amp	0.487	0.4	1.217	0.2234	1.627(0.743,3.561)
AZIN1_amp	0.487	0.4	1.217	0.2234	1.627(0.743,3.561)
ATP6V1C1_amp	0.487	0.4	1.217	0.2234	1.627(0.743,3.561)
BAALC_amp	0.487	0.4	1.217	0.2234	1.627(0.743,3.561)
FZD6_amp	0.487	0.4	1.217	0.2234	1.627(0.743,3.561)
CTHRC1_amp	0.487	0.4	1.217	0.2234	1.627(0.743,3.561)
SLC25A32_amp	0.487	0.4	1.217	0.2234	1.627(0.743,3.561)
RIMS2_amp	0.487	0.4	1.217	0.2234	1.627(0.743,3.561)
DPYS_amp	0.487	0.4	1.217	0.2234	1.627(0.743,3.561)
LRP12_amp	0.487	0.4	1.217	0.2234	1.627(0.743,3.561)
ZFPM2_amp	0.487	0.4	1.217	0.2234	1.627(0.743,3.561)
OXR1_amp	0.487	0.4	1.217	0.2234	1.627(0.743,3.561)
ANGPT1_amp	0.487	0.4	1.217	0.2234	1.627(0.743,3.561)
RSPO2_amp	0.487	0.4	1.217	0.2234	1.627(0.743,3.561)
TMEM74_amp	0.487	0.4	1.217	0.2234	1.627(0.743,3.561)
TRHR_amp	0.487	0.4	1.217	0.2234	1.627(0.743,3.561)
NUDCD1_amp	0.487	0.4	1.217	0.2234	1.627(0.743,3.561)
ENY2_amp	0.487	0.4	1.217	0.2234	1.627(0.743,3.561)
PKHD1L1_amp	0.487	0.4	1.217	0.2234	1.627(0.743,3.561)
SDK1_amp	-0.855	0.718	-1.19	0.2339	0.425(0.104,1.738)
PAPOLB_amp	-0.855	0.718	-1.19	0.2339	0.425(0.104,1.738)
MMD2_amp	-0.855	0.718	-1.19	0.2339	0.425(0.104,1.738)
RBAK_amp	-0.855	0.718	-1.19	0.2339	0.425(0.104,1.738)
WIPI2_amp	-0.855	0.718	-1.19	0.2339	0.425(0.104,1.738)
SLC29A4_amp	-0.855	0.718	-1.19	0.2339	0.425(0.104,1.738)
FBXL18_amp	-0.855	0.718	-1.19	0.2339	0.425(0.104,1.738)
ACTB_amp	-0.855	0.718	-1.19	0.2339	0.425(0.104,1.738)
FSCN1_amp	-0.855	0.718	-1.19	0.2339	0.425(0.104,1.738)
TMEM106B_amp	-0.855	0.718	-1.19	0.2339	0.425(0.104,1.738)
SCIN_amp	-0.855	0.718	-1.19	0.2339	0.425(0.104,1.738)
ARL4A_amp	-0.855	0.718	-1.19	0.2339	0.425(0.104,1.738)
ETV1_amp	-0.855	0.718	-1.19	0.2339	0.425(0.104,1.738)
ITGB8_amp	-0.855	0.718	-1.19	0.2339	0.425(0.104,1.738)
ABCB5_amp	-0.855	0.718	-1.19	0.2339	0.425(0.104,1.738)
SP8_amp	-0.855	0.718	-1.19	0.2339	0.425(0.104,1.738)
SP4_amp	-0.855	0.718	-1.19	0.2339	0.425(0.104,1.738)
DNAH11_amp	-0.855	0.718	-1.19	0.2339	0.425(0.104,1.738)
CDCA7L_amp	-0.855	0.718	-1.19	0.2339	0.425(0.104,1.738)
RAPGEF5_amp	-0.855	0.718	-1.19	0.2339	0.425(0.104,1.738)
TRA2A_amp	-0.855	0.718	-1.19	0.2339	0.425(0.104,1.738)
STK31_amp	-0.855	0.718	-1.19	0.2339	0.425(0.104,1.738)
NPY_amp	-0.855	0.718	-1.19	0.2339	0.425(0.104,1.738)
MPP6_amp	-0.855	0.718	-1.19	0.2339	0.425(0.104,1.738)
DFNA5_amp	-0.855	0.718	-1.19	0.2339	0.425(0.104,1.738)
OSBPL3_amp	-0.855	0.718	-1.19	0.2339	0.425(0.104,1.738)
CYCS_amp	-0.855	0.718	-1.19	0.2339	0.425(0.104,1.738)
C7orf31_amp	-0.855	0.718	-1.19	0.2339	0.425(0.104,1.738)
NFE2L3_amp	-0.855	0.718	-1.19	0.2339	0.425(0.104,1.738)
CBX3_amp	-0.855	0.718	-1.19	0.2339	0.425(0.104,1.738)
HIBADH_amp	-0.855	0.718	-1.19	0.2339	0.425(0.104,1.738)
TAX1BP1_amp	-0.855	0.718	-1.19	0.2339	0.425(0.104,1.738)
PAK7_mut	-0.416	0.359	-1.159	0.2463	0.659(0.326,1.333)
DMRTA1_del	0.463	0.401	1.154	0.2486	1.589(0.724,3.487)
NOTCH2_mut	-0.665	0.592	-1.124	0.261	0.514(0.161,1.64)
KLF14_amp	0.521	0.466	1.119	0.2632	1.684(0.676,4.198)
MKLN1_amp	0.521	0.466	1.119	0.2632	1.684(0.676,4.198)
PODXL_amp	0.521	0.466	1.119	0.2632	1.684(0.676,4.198)
CHCHD3_amp	0.521	0.466	1.119	0.2632	1.684(0.676,4.198)
EXOC4_amp	0.521	0.466	1.119	0.2632	1.684(0.676,4.198)
GRM8_amp	0.564	0.517	1.092	0.2748	1.758(0.639,4.842)
GCC1_amp	0.564	0.517	1.092	0.2748	1.758(0.639,4.842)
ARF5_amp	0.564	0.517	1.092	0.2748	1.758(0.639,4.842)
FSCN3_amp	0.564	0.517	1.092	0.2748	1.758(0.639,4.842)
PAX4_amp	0.564	0.517	1.092	0.2748	1.758(0.639,4.842)
SND1_amp	0.564	0.517	1.092	0.2748	1.758(0.639,4.842)
LRRC4_amp	0.564	0.517	1.092	0.2748	1.758(0.639,4.842)
LEP_amp	0.564	0.517	1.092	0.2748	1.758(0.639,4.842)
RBM28_amp	0.564	0.517	1.092	0.2748	1.758(0.639,4.842)
IMPDH1_amp	0.564	0.517	1.092	0.2748	1.758(0.639,4.842)
NRF1_amp	0.564	0.517	1.092	0.2748	1.758(0.639,4.842)
UBE2H_amp	0.564	0.517	1.092	0.2748	1.758(0.639,4.842)
ZC3HC1_amp	0.564	0.517	1.092	0.2748	1.758(0.639,4.842)
CPA5_amp	0.564	0.517	1.092	0.2748	1.758(0.639,4.842)
CPA1_amp	0.564	0.517	1.092	0.2748	1.758(0.639,4.842)
COPG2_amp	0.564	0.517	1.092	0.2748	1.758(0.639,4.842)
TSGA13_amp	0.564	0.517	1.092	0.2748	1.758(0.639,4.842)
SLC35B4_amp	0.564	0.517	1.092	0.2748	1.758(0.639,4.842)
AKR1B1_amp	0.564	0.517	1.092	0.2748	1.758(0.639,4.842)
AKR1B10_amp	0.564	0.517	1.092	0.2748	1.758(0.639,4.842)
BPGM_amp	0.564	0.517	1.092	0.2748	1.758(0.639,4.842)
CALD1_amp	0.564	0.517	1.092	0.2748	1.758(0.639,4.842)
AGBL3_amp	0.564	0.517	1.092	0.2748	1.758(0.639,4.842)
CNOT4_amp	0.564	0.517	1.092	0.2748	1.758(0.639,4.842)
NUP205_amp	0.564	0.517	1.092	0.2748	1.758(0.639,4.842)
SLC13A4_amp	0.564	0.517	1.092	0.2748	1.758(0.639,4.842)
MTPN_amp	0.564	0.517	1.092	0.2748	1.758(0.639,4.842)
CHRM2_amp	0.564	0.517	1.092	0.2748	1.758(0.639,4.842)
PTN_amp	0.564	0.517	1.092	0.2748	1.758(0.639,4.842)
DGKI_amp	0.564	0.517	1.092	0.2748	1.758(0.639,4.842)
SLC12A9_amp	-0.782	0.718	-1.089	0.2763	0.458(0.112,1.869)
TRIP6_amp	-0.782	0.718	-1.089	0.2763	0.458(0.112,1.869)
PTEN_del	0.506	0.466	1.085	0.2779	1.658(0.665,4.134)
CREBBP_mut	0.505	0.466	1.083	0.2786	1.657(0.665,4.131)
HLA-DRB5_amp	-0.504	0.465	-1.083	0.2788	0.604(0.243,1.504)
HLA-DRB6_amp	-0.504	0.465	-1.083	0.2788	0.604(0.243,1.504)
CR1_amp	0.504	0.466	1.081	0.2795	1.655(0.664,4.123)
ZFHX4_amp	0.424	0.4	1.06	0.289	1.527(0.698,3.342)
PKIA_amp	0.424	0.4	1.06	0.289	1.527(0.698,3.342)
STMN2_amp	0.424	0.4	1.06	0.289	1.527(0.698,3.342)
HEY1_amp	0.424	0.4	1.06	0.289	1.527(0.698,3.342)
MRPS28_amp	0.424	0.4	1.06	0.289	1.527(0.698,3.342)
TPD52_amp	0.424	0.4	1.06	0.289	1.527(0.698,3.342)
ZBTB10_amp	0.424	0.4	1.06	0.289	1.527(0.698,3.342)
ZNF704_amp	0.424	0.4	1.06	0.289	1.527(0.698,3.342)
PAG1_amp	0.424	0.4	1.06	0.289	1.527(0.698,3.342)
FABP5_amp	0.424	0.4	1.06	0.289	1.527(0.698,3.342)
PMP2_amp	0.424	0.4	1.06	0.289	1.527(0.698,3.342)
FABP4_amp	0.424	0.4	1.06	0.289	1.527(0.698,3.342)
NUP85_amp	-0.536	0.516	-1.04	0.2984	0.585(0.213,1.607)
GGA3_amp	-0.536	0.516	-1.04	0.2984	0.585(0.213,1.607)
INSR_mut	-0.61	0.591	-1.032	0.3021	0.543(0.17,1.731)
CDKN2B_del	0.32	0.311	1.028	0.3039	1.377(0.748,2.533)
CARD11_mut	-0.53	0.516	-1.027	0.3046	0.589(0.214,1.619)
TP63_mut	-0.529	0.516	-1.025	0.3052	0.589(0.214,1.62)
NSD1_mut	-0.601	0.592	-1.016	0.3097	0.548(0.172,1.749)
EP300_mut	-0.473	0.466	-1.015	0.3101	0.623(0.25,1.553)
MET_mut	-0.517	0.516	-1.001	0.3167	0.596(0.217,1.64)
IFNA4_del	0.594	0.593	1	0.3171	1.81(0.566,5.792)
MAP2K1_mut	-0.717	0.718	-0.999	0.3179	0.488(0.119,1.994)
DNMT1_mut	-0.707	0.718	-0.984	0.3252	0.493(0.121,2.016)
OPRK1_amp	0.415	0.428	0.968	0.3333	1.514(0.654,3.506)
ATP6V1H_amp	0.415	0.428	0.968	0.3333	1.514(0.654,3.506)
RGS20_amp	0.415	0.428	0.968	0.3333	1.514(0.654,3.506)
TCEA1_amp	0.415	0.428	0.968	0.3333	1.514(0.654,3.506)
LYPLA1_amp	0.415	0.428	0.968	0.3333	1.514(0.654,3.506)
MRPL15_amp	0.415	0.428	0.968	0.3333	1.514(0.654,3.506)
SOX17_amp	0.415	0.428	0.968	0.3333	1.514(0.654,3.506)
RP1_amp	0.415	0.428	0.968	0.3333	1.514(0.654,3.506)
PMS2_amp	-0.57	0.591	-0.964	0.3352	0.566(0.178,1.802)
EIF2AK1_amp	-0.57	0.591	-0.964	0.3352	0.566(0.178,1.802)
USP42_amp	-0.57	0.591	-0.964	0.3352	0.566(0.178,1.802)
RAC1_amp	-0.57	0.591	-0.964	0.3352	0.566(0.178,1.802)
KDELR2_amp	-0.57	0.591	-0.964	0.3352	0.566(0.178,1.802)
ZDHHC4_amp	-0.57	0.591	-0.964	0.3352	0.566(0.178,1.802)
C7orf26_amp	-0.57	0.591	-0.964	0.3352	0.566(0.178,1.802)
ZNF12_amp	-0.57	0.591	-0.964	0.3352	0.566(0.178,1.802)
PMS2CL_amp	-0.57	0.591	-0.964	0.3352	0.566(0.178,1.802)
C1GALT1_amp	-0.57	0.591	-0.964	0.3352	0.566(0.178,1.802)
RPA3_amp	-0.57	0.591	-0.964	0.3352	0.566(0.178,1.802)
OCM_amp	-0.57	0.591	-0.964	0.3352	0.566(0.178,1.802)
YWHAZ_amp	0.362	0.377	0.961	0.3364	1.436(0.687,3.004)
ZNF706_amp	0.362	0.377	0.961	0.3364	1.436(0.687,3.004)
NACAP1_amp	0.362	0.377	0.961	0.3364	1.436(0.687,3.004)
GRHL2_amp	0.362	0.377	0.961	0.3364	1.436(0.687,3.004)
TEK_mut	-0.443	0.465	-0.953	0.3407	0.642(0.258,1.598)
REXO1L1_amp	0.381	0.401	0.949	0.3427	1.463(0.666,3.213)
SLC26A4_amp	0.487	0.517	0.941	0.3465	1.627(0.591,4.479)
HLA-A_amp	-0.433	0.465	-0.932	0.3515	0.648(0.26,1.614)
PI15_amp	0.35	0.377	0.93	0.3525	1.42(0.678,2.971)
CRISPLD1_amp	0.35	0.377	0.93	0.3525	1.42(0.678,2.971)
IMPAD1_amp	0.354	0.4	0.885	0.3762	1.424(0.651,3.116)
CYP7A1_amp	0.354	0.4	0.885	0.3762	1.424(0.651,3.116)
SDCBP_amp	0.354	0.4	0.885	0.3762	1.424(0.651,3.116)
NSMAF_amp	0.354	0.4	0.885	0.3762	1.424(0.651,3.116)
TOX_amp	0.354	0.4	0.885	0.3762	1.424(0.651,3.116)
CA8_amp	0.354	0.4	0.885	0.3762	1.424(0.651,3.116)
CHD7_amp	0.354	0.4	0.885	0.3762	1.424(0.651,3.116)
ASPH_amp	0.354	0.4	0.885	0.3762	1.424(0.651,3.116)
GGH_amp	0.354	0.4	0.885	0.3762	1.424(0.651,3.116)
TTPA_amp	0.354	0.4	0.885	0.3762	1.424(0.651,3.116)
YTHDF3_amp	0.354	0.4	0.885	0.3762	1.424(0.651,3.116)
CYP7B1_amp	0.354	0.4	0.885	0.3762	1.424(0.651,3.116)
ARMC1_amp	0.354	0.4	0.885	0.3762	1.424(0.651,3.116)
MTFR1_amp	0.354	0.4	0.885	0.3762	1.424(0.651,3.116)
PDE7A_amp	0.354	0.4	0.885	0.3762	1.424(0.651,3.116)
DNAJC5B_amp	0.354	0.4	0.885	0.3762	1.424(0.651,3.116)
TRIM55_amp	0.354	0.4	0.885	0.3762	1.424(0.651,3.116)
CRH_amp	0.354	0.4	0.885	0.3762	1.424(0.651,3.116)
RRS1_amp	0.354	0.4	0.885	0.3762	1.424(0.651,3.116)
ADHFE1_amp	0.354	0.4	0.885	0.3762	1.424(0.651,3.116)
C8orf46_amp	0.354	0.4	0.885	0.3762	1.424(0.651,3.116)
MYBL1_amp	0.354	0.4	0.885	0.3762	1.424(0.651,3.116)
VCPIP1_amp	0.354	0.4	0.885	0.3762	1.424(0.651,3.116)
C8orf44_amp	0.354	0.4	0.885	0.3762	1.424(0.651,3.116)
SGK3_amp	0.354	0.4	0.885	0.3762	1.424(0.651,3.116)
COPS5_amp	0.354	0.4	0.885	0.3762	1.424(0.651,3.116)
CSPP1_amp	0.354	0.4	0.885	0.3762	1.424(0.651,3.116)
ARFGEF1_amp	0.354	0.4	0.885	0.3762	1.424(0.651,3.116)
CPA6_amp	0.354	0.4	0.885	0.3762	1.424(0.651,3.116)
C8orf34_amp	0.354	0.4	0.885	0.3762	1.424(0.651,3.116)
SULF1_amp	0.354	0.4	0.885	0.3762	1.424(0.651,3.116)
SLCO5A1_amp	0.354	0.4	0.885	0.3762	1.424(0.651,3.116)
PRDM14_amp	0.354	0.4	0.885	0.3762	1.424(0.651,3.116)
PTPRS_mut	-0.442	0.516	-0.857	0.3912	0.643(0.234,1.766)
ANKRD46_amp	0.342	0.399	0.856	0.3922	1.407(0.643,3.078)
ALK_mut	-0.438	0.516	-0.849	0.3959	0.645(0.235,1.775)
MATN2_amp	0.333	0.399	0.834	0.4041	1.395(0.638,3.053)
RPL30_amp	0.333	0.399	0.834	0.4041	1.395(0.638,3.053)
C8orf47_amp	0.333	0.399	0.834	0.4041	1.395(0.638,3.053)
HRSP12_amp	0.333	0.399	0.834	0.4041	1.395(0.638,3.053)
POP1_amp	0.333	0.399	0.834	0.4041	1.395(0.638,3.053)
KCNS2_amp	0.333	0.399	0.834	0.4041	1.395(0.638,3.053)
STK3_amp	0.333	0.399	0.834	0.4041	1.395(0.638,3.053)
OSR2_amp	0.333	0.399	0.834	0.4041	1.395(0.638,3.053)
VPS13B_amp	0.333	0.399	0.834	0.4041	1.395(0.638,3.053)
COX6C_amp	0.333	0.399	0.834	0.4041	1.395(0.638,3.053)
RGS22_amp	0.333	0.399	0.834	0.4041	1.395(0.638,3.053)
FBXO43_amp	0.333	0.399	0.834	0.4041	1.395(0.638,3.053)
POLR2K_amp	0.333	0.399	0.834	0.4041	1.395(0.638,3.053)
POLE_mut	-0.427	0.516	-0.828	0.4078	0.652(0.237,1.793)
DENND3_amp	-0.38	0.465	-0.816	0.4145	0.684(0.275,1.703)
SLC45A4_amp	-0.38	0.465	-0.816	0.4145	0.684(0.275,1.703)
GPR20_amp	-0.38	0.465	-0.816	0.4145	0.684(0.275,1.703)
PTP4A3_amp	-0.38	0.465	-0.816	0.4145	0.684(0.275,1.703)
TSNARE1_amp	-0.38	0.465	-0.816	0.4145	0.684(0.275,1.703)
BAI1_amp	-0.38	0.465	-0.816	0.4145	0.684(0.275,1.703)
ARC_amp	-0.38	0.465	-0.816	0.4145	0.684(0.275,1.703)
JRK_amp	-0.38	0.465	-0.816	0.4145	0.684(0.275,1.703)
PSCA_amp	-0.38	0.465	-0.816	0.4145	0.684(0.275,1.703)
LY6K_amp	-0.38	0.465	-0.816	0.4145	0.684(0.275,1.703)
SLURP1_amp	-0.38	0.465	-0.816	0.4145	0.684(0.275,1.703)
LYPD2_amp	-0.38	0.465	-0.816	0.4145	0.684(0.275,1.703)
LYNX1_amp	-0.38	0.465	-0.816	0.4145	0.684(0.275,1.703)
LY6D_amp	-0.38	0.465	-0.816	0.4145	0.684(0.275,1.703)
GML_amp	-0.38	0.465	-0.816	0.4145	0.684(0.275,1.703)
CYP11B1_amp	-0.38	0.465	-0.816	0.4145	0.684(0.275,1.703)
CYP11B2_amp	-0.38	0.465	-0.816	0.4145	0.684(0.275,1.703)
NRAS_mut	-0.224	0.275	-0.814	0.4159	0.8(0.466,1.371)
DDR1_amp	-0.421	0.517	-0.813	0.416	0.657(0.238,1.809)
MINPP1_del	-0.813	1.008	-0.807	0.4198	0.443(0.061,3.198)
IL6_amp	-0.463	0.591	-0.784	0.433	0.629(0.198,2.004)
TOMM7_amp	-0.463	0.591	-0.784	0.433	0.629(0.198,2.004)
KLHL7_amp	-0.463	0.591	-0.784	0.433	0.629(0.198,2.004)
NUPL2_amp	-0.463	0.591	-0.784	0.433	0.629(0.198,2.004)
GPNMB_amp	-0.463	0.591	-0.784	0.433	0.629(0.198,2.004)
TG_amp	-0.334	0.428	-0.779	0.436	0.716(0.309,1.658)
SLA_amp	-0.334	0.428	-0.779	0.436	0.716(0.309,1.658)
WISP1_amp	-0.334	0.428	-0.779	0.436	0.716(0.309,1.658)
NDRG1_amp	-0.334	0.428	-0.779	0.436	0.716(0.309,1.658)
ST3GAL1_amp	-0.334	0.428	-0.779	0.436	0.716(0.309,1.658)
EBAG9_amp	0.321	0.428	0.75	0.4532	1.379(0.596,3.191)
KCNV1_amp	0.321	0.428	0.75	0.4532	1.379(0.596,3.191)
EGFR_mut	0.383	0.517	0.74	0.4592	1.467(0.532,4.042)
CTAGE6_amp	-0.435	0.591	-0.735	0.4623	0.648(0.203,2.063)
BRAF_mut	0.188	0.257	0.732	0.4643	1.207(0.73,1.996)
SMARCA4_mut	-0.294	0.402	-0.731	0.4651	0.746(0.339,1.639)
KMT2A_mut	-0.374	0.516	-0.725	0.4684	0.688(0.25,1.891)
SPEN_mut	-0.308	0.428	-0.721	0.471	0.735(0.318,1.699)
MPL_mut	0.331	0.466	0.71	0.4776	1.392(0.558,3.472)
WDR46_amp	-0.406	0.591	-0.687	0.4918	0.666(0.209,2.121)
RGL2_amp	-0.406	0.591	-0.687	0.4918	0.666(0.209,2.121)
SETD2_mut	-0.407	0.593	-0.687	0.4922	0.666(0.208,2.127)
PDE4DIP_amp	-0.399	0.591	-0.676	0.4992	0.671(0.211,2.136)
NF1_mut	-0.288	0.429	-0.671	0.5022	0.75(0.324,1.737)
FAT1_mut	-0.344	0.516	-0.666	0.5056	0.709(0.258,1.951)
NCOA2_amp	0.264	0.399	0.66	0.5092	1.302(0.595,2.847)
TRAM1_amp	0.264	0.399	0.66	0.5092	1.302(0.595,2.847)
LACTB2_amp	0.264	0.399	0.66	0.5092	1.302(0.595,2.847)
XKR9_amp	0.264	0.399	0.66	0.5092	1.302(0.595,2.847)
EYA1_amp	0.264	0.399	0.66	0.5092	1.302(0.595,2.847)
MSC_amp	0.264	0.399	0.66	0.5092	1.302(0.595,2.847)
TRPA1_amp	0.264	0.399	0.66	0.5092	1.302(0.595,2.847)
KCNB2_amp	0.264	0.399	0.66	0.5092	1.302(0.595,2.847)
TERF1_amp	0.264	0.399	0.66	0.5092	1.302(0.595,2.847)
RPL7_amp	0.264	0.399	0.66	0.5092	1.302(0.595,2.847)
RDH10_amp	0.264	0.399	0.66	0.5092	1.302(0.595,2.847)
STAU2_amp	0.264	0.399	0.66	0.5092	1.302(0.595,2.847)
UBE2W_amp	0.264	0.399	0.66	0.5092	1.302(0.595,2.847)
TCEB1_amp	0.264	0.399	0.66	0.5092	1.302(0.595,2.847)
TMEM70_amp	0.264	0.399	0.66	0.5092	1.302(0.595,2.847)
LY96_amp	0.264	0.399	0.66	0.5092	1.302(0.595,2.847)
JPH1_amp	0.264	0.399	0.66	0.5092	1.302(0.595,2.847)
GDAP1_amp	0.264	0.399	0.66	0.5092	1.302(0.595,2.847)
ACHE_amp	-0.384	0.591	-0.65	0.5155	0.681(0.214,2.168)
XKR4_amp	0.248	0.428	0.58	0.5617	1.282(0.554,2.967)
TMEM68_amp	0.248	0.428	0.58	0.5617	1.282(0.554,2.967)
LYN_amp	0.248	0.428	0.58	0.5617	1.282(0.554,2.967)
RPS20_amp	0.248	0.428	0.58	0.5617	1.282(0.554,2.967)
MOS_amp	0.248	0.428	0.58	0.5617	1.282(0.554,2.967)
PLAG1_amp	0.248	0.428	0.58	0.5617	1.282(0.554,2.967)
CHCHD7_amp	0.248	0.428	0.58	0.5617	1.282(0.554,2.967)
PENK_amp	0.248	0.428	0.58	0.5617	1.282(0.554,2.967)
AMZ1_amp	-0.298	0.516	-0.578	0.5635	0.742(0.27,2.04)
GNA12_amp	-0.298	0.516	-0.578	0.5635	0.742(0.27,2.04)
CARD11_amp	-0.298	0.516	-0.578	0.5635	0.742(0.27,2.04)
FLG2_amp	-0.341	0.593	-0.576	0.5649	0.711(0.222,2.272)
CRNN_amp	-0.341	0.593	-0.576	0.5649	0.711(0.222,2.272)
LCE5A_amp	-0.341	0.593	-0.576	0.5649	0.711(0.222,2.272)
HLA-B_amp	-0.267	0.465	-0.575	0.5655	0.766(0.308,1.904)
SYK_mut	-0.336	0.593	-0.567	0.5708	0.715(0.224,2.284)
NBPF15_amp	-0.321	0.593	-0.54	0.5889	0.726(0.227,2.321)
ARID1A_mut	-0.311	0.591	-0.527	0.5984	0.733(0.23,2.332)
PTPRD_mut	-0.187	0.358	-0.522	0.6016	0.829(0.411,1.674)
HHLA1_amp	-0.222	0.428	-0.519	0.6035	0.801(0.346,1.853)
KCNQ3_amp	-0.222	0.428	-0.519	0.6035	0.801(0.346,1.853)
LRRC6_amp	-0.222	0.428	-0.519	0.6035	0.801(0.346,1.853)
TMEM71_amp	-0.222	0.428	-0.519	0.6035	0.801(0.346,1.853)
PHF20L1_amp	-0.222	0.428	-0.519	0.6035	0.801(0.346,1.853)
CHRAC1_amp	-0.222	0.428	-0.519	0.6035	0.801(0.346,1.853)
PTK2_amp	-0.222	0.428	-0.519	0.6035	0.801(0.346,1.853)
LY6E_amp	-0.222	0.428	-0.519	0.6035	0.801(0.346,1.853)
C8orf31_amp	-0.222	0.428	-0.519	0.6035	0.801(0.346,1.853)
LY6H_amp	-0.222	0.428	-0.519	0.6035	0.801(0.346,1.853)
ZFP41_amp	-0.222	0.428	-0.519	0.6035	0.801(0.346,1.853)
GLI4_amp	-0.222	0.428	-0.519	0.6035	0.801(0.346,1.853)
ZNF696_amp	-0.222	0.428	-0.519	0.6035	0.801(0.346,1.853)
TOP1MT_amp	-0.222	0.428	-0.519	0.6035	0.801(0.346,1.853)
ZC3H3_amp	-0.222	0.428	-0.519	0.6035	0.801(0.346,1.853)
NAPRT1_amp	-0.222	0.428	-0.519	0.6035	0.801(0.346,1.853)
EEF1D_amp	-0.222	0.428	-0.519	0.6035	0.801(0.346,1.853)
TIGD5_amp	-0.222	0.428	-0.519	0.6035	0.801(0.346,1.853)
PYCRL_amp	-0.222	0.428	-0.519	0.6035	0.801(0.346,1.853)
TSTA3_amp	-0.222	0.428	-0.519	0.6035	0.801(0.346,1.853)
ZNF623_amp	-0.222	0.428	-0.519	0.6035	0.801(0.346,1.853)
ZNF707_amp	-0.222	0.428	-0.519	0.6035	0.801(0.346,1.853)
PABPC1_amp	0.194	0.377	0.515	0.6065	1.214(0.58,2.539)
SPAG1_amp	0.205	0.399	0.515	0.6069	1.228(0.562,2.686)
ROS1_mut	-0.175	0.343	-0.509	0.6106	0.84(0.428,1.645)
RPTOR_mut	-0.289	0.591	-0.489	0.6251	0.749(0.235,2.386)
HLA-DRB1_amp	-0.186	0.4	-0.466	0.6411	0.83(0.379,1.817)
KMT2D_mut	-0.189	0.428	-0.441	0.6592	0.828(0.358,1.915)
PBRM1_mut	-0.26	0.591	-0.44	0.6598	0.771(0.242,2.456)
KDR_mut	0.142	0.33	0.432	0.666	1.153(0.604,2.2)
ANKRD11_mut	-0.199	0.465	-0.428	0.6685	0.819(0.329,2.04)
PRDM1_mut	-0.252	0.591	-0.426	0.6698	0.777(0.244,2.475)
LAMB4_amp	0.218	0.516	0.423	0.672	1.244(0.453,3.421)
ERG_mut	-0.204	0.517	-0.395	0.6932	0.815(0.296,2.247)
FLT4_mut	-0.168	0.428	-0.392	0.6948	0.845(0.365,1.956)
ARID2_mut	0.165	0.429	0.386	0.6998	1.18(0.509,2.737)
CCL4L1_del	-0.177	0.465	-0.381	0.7032	0.838(0.337,2.084)
CALU_amp	0.196	0.516	0.379	0.7044	1.216(0.442,3.344)
OPN1SW_amp	0.196	0.516	0.379	0.7044	1.216(0.442,3.344)
FLNC_amp	0.196	0.516	0.379	0.7044	1.216(0.442,3.344)
ATP6V1F_amp	0.196	0.516	0.379	0.7044	1.216(0.442,3.344)
IRF5_amp	0.196	0.516	0.379	0.7044	1.216(0.442,3.344)
TNPO3_amp	0.196	0.516	0.379	0.7044	1.216(0.442,3.344)
TSPAN33_amp	0.196	0.516	0.379	0.7044	1.216(0.442,3.344)
SMO_amp	0.196	0.516	0.379	0.7044	1.216(0.442,3.344)
MEST_amp	0.196	0.516	0.379	0.7044	1.216(0.442,3.344)
ASXL1_mut	-0.173	0.466	-0.37	0.7111	0.841(0.337,2.099)
CSMD3_amp	0.158	0.428	0.37	0.7117	1.171(0.506,2.71)
TRPS1_amp	0.158	0.428	0.37	0.7117	1.171(0.506,2.71)
RAD21_amp	0.158	0.428	0.37	0.7117	1.171(0.506,2.71)
SLC30A8_amp	0.158	0.428	0.37	0.7117	1.171(0.506,2.71)
EXT1_amp	0.158	0.428	0.37	0.7117	1.171(0.506,2.71)
SAMD12_amp	0.158	0.428	0.37	0.7117	1.171(0.506,2.71)
TNFRSF11B_amp	0.158	0.428	0.37	0.7117	1.171(0.506,2.71)
COLEC10_amp	0.158	0.428	0.37	0.7117	1.171(0.506,2.71)
MAL2_amp	0.158	0.428	0.37	0.7117	1.171(0.506,2.71)
NOV_amp	0.158	0.428	0.37	0.7117	1.171(0.506,2.71)
ENPP2_amp	0.158	0.428	0.37	0.7117	1.171(0.506,2.71)
TAF2_amp	0.158	0.428	0.37	0.7117	1.171(0.506,2.71)
COL14A1_amp	0.158	0.428	0.37	0.7117	1.171(0.506,2.71)
MRPL13_amp	0.158	0.428	0.37	0.7117	1.171(0.506,2.71)
MTBP_amp	0.158	0.428	0.37	0.7117	1.171(0.506,2.71)
SNTB1_amp	0.158	0.428	0.37	0.7117	1.171(0.506,2.71)
HAS2_amp	0.158	0.428	0.37	0.7117	1.171(0.506,2.71)
KMT2B_mut	-0.134	0.377	-0.357	0.7211	0.874(0.418,1.829)
PTPLAD2_del	0.21	0.592	0.355	0.7223	1.234(0.387,3.936)
IFNB1_del	0.21	0.592	0.355	0.7223	1.234(0.387,3.936)
IFNW1_del	0.21	0.592	0.355	0.7223	1.234(0.387,3.936)
IFNA21_del	0.21	0.592	0.355	0.7223	1.234(0.387,3.936)
IFNA7_del	0.21	0.592	0.355	0.7223	1.234(0.387,3.936)
IFNA10_del	0.21	0.592	0.355	0.7223	1.234(0.387,3.936)
IFNA16_del	0.21	0.592	0.355	0.7223	1.234(0.387,3.936)
IFNA17_del	0.21	0.592	0.355	0.7223	1.234(0.387,3.936)
IFNA14_del	0.21	0.592	0.355	0.7223	1.234(0.387,3.936)
IFNA5_del	0.21	0.592	0.355	0.7223	1.234(0.387,3.936)
BRIP1_mut	-0.205	0.591	-0.347	0.7286	0.815(0.256,2.594)
HCG9_amp	-0.201	0.591	-0.34	0.7339	0.818(0.257,2.606)
ARID1B_mut	-0.157	0.465	-0.338	0.7353	0.854(0.343,2.127)
TP53_mut	-0.12	0.401	-0.3	0.7642	0.887(0.404,1.947)
WBSCR16_amp	0.17	0.592	0.287	0.7739	1.185(0.372,3.779)
GTF2IRD2B_amp	0.17	0.592	0.287	0.7739	1.185(0.372,3.779)
ATAD1_del	0.164	0.592	0.277	0.782	1.178(0.369,3.755)
OR2A42_amp	-0.142	0.516	-0.275	0.7835	0.868(0.316,2.384)
OR2A9P_amp	-0.142	0.516	-0.275	0.7835	0.868(0.316,2.384)
OR2A7_amp	-0.142	0.516	-0.275	0.7835	0.868(0.316,2.384)
OR2A1_amp	-0.142	0.516	-0.275	0.7835	0.868(0.316,2.384)
ARHGEF5_amp	-0.142	0.516	-0.275	0.7835	0.868(0.316,2.384)
KHDRBS3_amp	-0.113	0.428	-0.264	0.7919	0.893(0.386,2.067)
COL22A1_amp	-0.113	0.428	-0.264	0.7919	0.893(0.386,2.067)
KCNK9_amp	-0.113	0.428	-0.264	0.7919	0.893(0.386,2.067)
C8orf17_amp	-0.113	0.428	-0.264	0.7919	0.893(0.386,2.067)
RHPN1_amp	-0.113	0.428	-0.264	0.7919	0.893(0.386,2.067)
MAFA_amp	-0.113	0.428	-0.264	0.7919	0.893(0.386,2.067)
MAPK15_amp	-0.113	0.428	-0.264	0.7919	0.893(0.386,2.067)
MAF1_amp	-0.113	0.428	-0.264	0.7919	0.893(0.386,2.067)
KIAA1875_amp	-0.113	0.428	-0.264	0.7919	0.893(0.386,2.067)
BOP1_amp	-0.113	0.428	-0.264	0.7919	0.893(0.386,2.067)
HSF1_amp	-0.113	0.428	-0.264	0.7919	0.893(0.386,2.067)
DGAT1_amp	-0.113	0.428	-0.264	0.7919	0.893(0.386,2.067)
SCRT1_amp	-0.113	0.428	-0.264	0.7919	0.893(0.386,2.067)
FBXL6_amp	-0.113	0.428	-0.264	0.7919	0.893(0.386,2.067)
ADCK5_amp	-0.113	0.428	-0.264	0.7919	0.893(0.386,2.067)
CPSF1_amp	-0.113	0.428	-0.264	0.7919	0.893(0.386,2.067)
SLC39A4_amp	-0.113	0.428	-0.264	0.7919	0.893(0.386,2.067)
VPS28_amp	-0.113	0.428	-0.264	0.7919	0.893(0.386,2.067)
CYHR1_amp	-0.113	0.428	-0.264	0.7919	0.893(0.386,2.067)
KIFC2_amp	-0.113	0.428	-0.264	0.7919	0.893(0.386,2.067)
FOXH1_amp	-0.113	0.428	-0.264	0.7919	0.893(0.386,2.067)
PPP1R16A_amp	-0.113	0.428	-0.264	0.7919	0.893(0.386,2.067)
GPT_amp	-0.113	0.428	-0.264	0.7919	0.893(0.386,2.067)
MFSD3_amp	-0.113	0.428	-0.264	0.7919	0.893(0.386,2.067)
RECQL4_amp	-0.113	0.428	-0.264	0.7919	0.893(0.386,2.067)
LRRC14_amp	-0.113	0.428	-0.264	0.7919	0.893(0.386,2.067)
LRRC24_amp	-0.113	0.428	-0.264	0.7919	0.893(0.386,2.067)
TMEM65_amp	-0.105	0.428	-0.247	0.8053	0.9(0.389,2.082)
TRMT12_amp	-0.105	0.428	-0.247	0.8053	0.9(0.389,2.082)
RNF139_amp	-0.105	0.428	-0.247	0.8053	0.9(0.389,2.082)
TATDN1_amp	-0.105	0.428	-0.247	0.8053	0.9(0.389,2.082)
NDUFB9_amp	-0.105	0.428	-0.247	0.8053	0.9(0.389,2.082)
MTSS1_amp	-0.105	0.428	-0.247	0.8053	0.9(0.389,2.082)
ZNF572_amp	-0.105	0.428	-0.247	0.8053	0.9(0.389,2.082)
SQLE_amp	-0.105	0.428	-0.247	0.8053	0.9(0.389,2.082)
KIAA0196_amp	-0.105	0.428	-0.247	0.8053	0.9(0.389,2.082)
TRIB1_amp	-0.105	0.428	-0.247	0.8053	0.9(0.389,2.082)
FAM84B_amp	-0.105	0.428	-0.247	0.8053	0.9(0.389,2.082)
CCDC26_amp	-0.105	0.428	-0.247	0.8053	0.9(0.389,2.082)
NRBP2_amp	0.098	0.4	0.246	0.8057	1.103(0.504,2.415)
PAPSS2_del	-0.174	0.719	-0.242	0.8089	0.84(0.206,3.437)
MAD1L1_amp	-0.118	0.516	-0.23	0.8183	0.888(0.323,2.441)
FTSJ2_amp	-0.118	0.516	-0.23	0.8183	0.888(0.323,2.441)
NUDT1_amp	-0.118	0.516	-0.23	0.8183	0.888(0.323,2.441)
SNX8_amp	-0.118	0.516	-0.23	0.8183	0.888(0.323,2.441)
CHST12_amp	-0.118	0.516	-0.23	0.8183	0.888(0.323,2.441)
LFNG_amp	-0.118	0.516	-0.23	0.8183	0.888(0.323,2.441)
IQCE_amp	-0.118	0.516	-0.23	0.8183	0.888(0.323,2.441)
TTYH3_amp	-0.118	0.516	-0.23	0.8183	0.888(0.323,2.441)
PIK3CG_mut	-0.098	0.428	-0.228	0.8197	0.907(0.392,2.099)
BLM_mut	-0.132	0.591	-0.224	0.8231	0.876(0.275,2.791)
MUC12_amp	-0.107	0.516	-0.207	0.8357	0.899(0.327,2.469)
IFNA8_del	0.098	0.516	0.19	0.8493	1.103(0.401,3.035)
IFNA1_del	0.098	0.516	0.19	0.8493	1.103(0.401,3.035)
ATRX_mut	0.095	0.517	0.185	0.8533	1.1(0.4,3.028)
CCL3L3_del	-0.183	1.008	-0.182	0.8557	0.832(0.115,6.005)
MTOR_mut	0.09	0.516	0.175	0.8607	1.095(0.398,3.009)
CYP51A1_amp	0.073	0.518	0.141	0.8878	1.076(0.39,2.971)
HLA-G_amp	-0.061	0.465	-0.13	0.8963	0.941(0.378,2.343)
MYC_amp	0.049	0.399	0.124	0.9014	1.051(0.48,2.299)
PVT1_amp	0.049	0.399	0.124	0.9014	1.051(0.48,2.299)
HLA-C_amp	0.044	0.4	0.111	0.9114	1.045(0.478,2.288)
FAM83A_amp	0.044	0.399	0.11	0.9125	1.045(0.478,2.286)
C8orf76_amp	0.044	0.399	0.11	0.9125	1.045(0.478,2.286)
ZHX1_amp	0.044	0.399	0.11	0.9125	1.045(0.478,2.286)
ATAD2_amp	0.044	0.399	0.11	0.9125	1.045(0.478,2.286)
FBXO32_amp	0.044	0.399	0.11	0.9125	1.045(0.478,2.286)
ANXA13_amp	0.044	0.399	0.11	0.9125	1.045(0.478,2.286)
FAM91A1_amp	0.044	0.399	0.11	0.9125	1.045(0.478,2.286)
STK19_mut	0.054	0.516	0.104	0.9168	1.055(0.384,2.902)
SCRIB_amp	-0.038	0.428	-0.088	0.93	0.963(0.416,2.23)
PARP10_amp	-0.038	0.428	-0.088	0.93	0.963(0.416,2.23)
GRINA_amp	-0.038	0.428	-0.088	0.93	0.963(0.416,2.23)
SPATC1_amp	-0.038	0.428	-0.088	0.93	0.963(0.416,2.23)
OPLAH_amp	-0.038	0.428	-0.088	0.93	0.963(0.416,2.23)
EXOSC4_amp	-0.038	0.428	-0.088	0.93	0.963(0.416,2.23)
GPAA1_amp	-0.038	0.428	-0.088	0.93	0.963(0.416,2.23)
CYC1_amp	-0.038	0.428	-0.088	0.93	0.963(0.416,2.23)
SHARPIN_amp	-0.038	0.428	-0.088	0.93	0.963(0.416,2.23)
ZHX2_amp	0.023	0.428	0.054	0.9567	1.024(0.442,2.367)
DERL1_amp	0.023	0.428	0.054	0.9567	1.024(0.442,2.367)
KLHL9_del	-0.027	0.591	-0.046	0.9634	0.973(0.305,3.102)
IFNA6_del	-0.027	0.591	-0.046	0.9634	0.973(0.305,3.102)
IFNA13_del	-0.027	0.591	-0.046	0.9634	0.973(0.305,3.102)
IFNA2_del	-0.027	0.591	-0.046	0.9634	0.973(0.305,3.102)
FAM49B_amp	0.015	0.428	0.035	0.9719	1.015(0.439,2.349)
ADCY8_amp	0.015	0.428	0.035	0.9719	1.015(0.439,2.349)
CSF1R_mut	0.017	0.517	0.033	0.9736	1.017(0.37,2.8)
RICTOR_mut	-0.003	0.466	-0.006	0.995	0.997(0.4,2.487)
FLT3_mut	-18.11	3932.37	-0.005	0.9963	0(0,Inf)
RHD_del	0	0.718	0.001	0.9995	1(0.245,4.09)

## Sheet: Supplememtal Table 2
Supplemental Table 2. The results of multivariate Cox regression analysis of OS in the Liu cohort for modeling the first nomogram.
Gene	β	Se	z	P	HR(95%CI)
NID1_amp	0.951	0.384	2.479	0.0132	0.951(0.199,1.702)
TYRP1_del	1.581	0.611	2.586	0.0097	1.581(0.383,2.779)
PIK3C2G_mut	-0.898	0.483	-1.857	0.0633	-0.898(-1.845,0.05)
FLT1_mut	-0.975	0.726	-1.344	0.1791	-0.975(-2.398,0.447)
IKZF1_mut	-0.948	0.742	-1.277	0.2016	-0.948(-2.403,0.507)

## Sheet: Supplememtal Table 3
Supplemental Table 3. Variation of genes screened in multivariate Cox regression analysis between the Shoushtari cohort and Liu cohort.
Gene	Liu cohort (N=133)	Shoushtari cohort (N=153)	χ2	P
NID1_amp	9(6.77)	13(8.5)	0.3	0.584
PIK3C2G_mut	25(18.8)	41(26.8)	2.57	0.1092
TYRP1_del	3(2.26)	28(18.3)	18.95	<0.0001
IKZF1_mut	14(10.53)	22(14.38)	0.96	0.3272
FLT1_mut	12(9.02)	31(20.26)	7.04	0.008

## Sheet: Supplememtal Table 4
Supplemental Table 4. The points corresponding to each gene in the first nomogram.
Gene	Wild type	Mutation or CNVs
NID1_amp	0	60.14
PIK3C2G_mut	56.77	0
TYRP1_del	0	100
IKZF1_mut	59.79	0
FLT1_mut	61.57	0

## Sheet: Supplemental Table 5
Supplemental Table 5. The C-index (95%CI) of the first nomogram predicting OS and PFS in the Liu and Shoushtari cohorts
	OS in Liu cohort	PFS in Liu cohort	OS in Shoushtari cohort
1-year Survival	0.663 (0.584, 0.743)	0.663 (0.581, 0.745)	0.628 (0.514, 0.742)
3-year Survival	0.686 (0.552, 0.819)	0.538 (0.379, 0.696)	0.625 (0.523, 0.726)

## Sheet: Supplemental Table 6
Supplemental Table 5. The results of univariate Cox regression analysis of PFS in the Liu cohort for modeling the third nomogram.
Gene	β	Se	z	P	HR(95%CI)
TYRP1_del	1.458	0.605	2.412	0.0159	4.299(1.314,14.064)
NFIB_del	1.458	0.605	2.412	0.0159	4.299(1.314,14.064)
PIK3C2G_mut	-0.715	0.299	-2.392	0.0168	0.489(0.272,0.879)
PREX2_mut	-0.772	0.335	-2.304	0.0212	0.462(0.24,0.891)
NID1_amp	0.787	0.376	2.092	0.0364	2.196(1.051,4.588)
IL7R_mut	-1.204	0.587	-2.051	0.0402	0.3(0.095,0.948)
FLT1_mut	-0.93	0.461	-2.018	0.0436	0.395(0.16,0.974)
NCALD_amp	0.668	0.336	1.988	0.0468	1.95(1.01,3.767)
RRM2B_amp	0.668	0.336	1.988	0.0468	1.95(1.01,3.767)
ODF1_amp	0.668	0.336	1.988	0.0468	1.95(1.01,3.767)
HNF4G_amp	0.641	0.323	1.986	0.0471	1.898(1.008,3.574)
IL7_amp	0.641	0.323	1.986	0.0471	1.898(1.008,3.574)
IMPA1_amp	0.641	0.323	1.986	0.0471	1.898(1.008,3.574)
SLC10A5_amp	0.641	0.323	1.986	0.0471	1.898(1.008,3.574)
ZFAND1_amp	0.641	0.323	1.986	0.0471	1.898(1.008,3.574)
CHMP4C_amp	0.641	0.323	1.986	0.0471	1.898(1.008,3.574)
SNX16_amp	0.641	0.323	1.986	0.0471	1.898(1.008,3.574)
PGR_mut	-0.95	0.512	-1.855	0.0636	0.387(0.142,1.055)
FLT3_mut	-1.298	0.715	-1.815	0.0696	0.273(0.067,1.109)
CTNNB1_mut	-0.734	0.423	-1.734	0.083	0.48(0.21,1.1)
LRRCC1_amp	0.601	0.352	1.707	0.0879	1.824(0.915,3.638)
E2F5_amp	0.601	0.352	1.707	0.0879	1.824(0.915,3.638)
C8orf59_amp	0.601	0.352	1.707	0.0879	1.824(0.915,3.638)
CA13_amp	0.601	0.352	1.707	0.0879	1.824(0.915,3.638)
CA1_amp	0.601	0.352	1.707	0.0879	1.824(0.915,3.638)
WWP1_amp	0.601	0.352	1.707	0.0879	1.824(0.915,3.638)
CPNE3_amp	0.601	0.352	1.707	0.0879	1.824(0.915,3.638)
CNGB3_amp	0.601	0.352	1.707	0.0879	1.824(0.915,3.638)
CNBD1_amp	0.601	0.352	1.707	0.0879	1.824(0.915,3.638)
MMP16_amp	0.601	0.352	1.707	0.0879	1.824(0.915,3.638)
RIPK2_amp	0.601	0.352	1.707	0.0879	1.824(0.915,3.638)
NBN_amp	0.601	0.352	1.707	0.0879	1.824(0.915,3.638)
DECR1_amp	0.601	0.352	1.707	0.0879	1.824(0.915,3.638)
CALB1_amp	0.601	0.352	1.707	0.0879	1.824(0.915,3.638)
TMEM64_amp	0.601	0.352	1.707	0.0879	1.824(0.915,3.638)
TMEM55A_amp	0.601	0.352	1.707	0.0879	1.824(0.915,3.638)
OTUD6B_amp	0.601	0.352	1.707	0.0879	1.824(0.915,3.638)
SLC26A7_amp	0.601	0.352	1.707	0.0879	1.824(0.915,3.638)
RUNX1T1_amp	0.601	0.352	1.707	0.0879	1.824(0.915,3.638)
FAM92A1_amp	0.601	0.352	1.707	0.0879	1.824(0.915,3.638)
RBM12B_amp	0.601	0.352	1.707	0.0879	1.824(0.915,3.638)
TMEM67_amp	0.601	0.352	1.707	0.0879	1.824(0.915,3.638)
CDH17_amp	0.601	0.352	1.707	0.0879	1.824(0.915,3.638)
GEM_amp	0.601	0.352	1.707	0.0879	1.824(0.915,3.638)
RAD54B_amp	0.601	0.352	1.707	0.0879	1.824(0.915,3.638)
FSBP_amp	0.601	0.352	1.707	0.0879	1.824(0.915,3.638)
KIAA1429_amp	0.601	0.352	1.707	0.0879	1.824(0.915,3.638)
DPY19L4_amp	0.601	0.352	1.707	0.0879	1.824(0.915,3.638)
CCNE2_amp	0.601	0.352	1.707	0.0879	1.824(0.915,3.638)
TP53INP1_amp	0.601	0.352	1.707	0.0879	1.824(0.915,3.638)
PLEKHF2_amp	0.601	0.352	1.707	0.0879	1.824(0.915,3.638)
C8orf37_amp	0.601	0.352	1.707	0.0879	1.824(0.915,3.638)
GDF6_amp	0.601	0.352	1.707	0.0879	1.824(0.915,3.638)
UQCRB_amp	0.601	0.352	1.707	0.0879	1.824(0.915,3.638)
MTERFD1_amp	0.601	0.352	1.707	0.0879	1.824(0.915,3.638)
PTDSS1_amp	0.601	0.352	1.707	0.0879	1.824(0.915,3.638)
SDC2_amp	0.601	0.352	1.707	0.0879	1.824(0.915,3.638)
TSPYL5_amp	0.601	0.352	1.707	0.0879	1.824(0.915,3.638)
MTDH_amp	0.601	0.352	1.707	0.0879	1.824(0.915,3.638)
EPHB1_mut	-0.869	0.515	-1.688	0.0914	0.419(0.153,1.15)
KLF10_amp	0.577	0.352	1.641	0.1008	1.781(0.894,3.547)
AZIN1_amp	0.577	0.352	1.641	0.1008	1.781(0.894,3.547)
ATP6V1C1_amp	0.577	0.352	1.641	0.1008	1.781(0.894,3.547)
BAALC_amp	0.577	0.352	1.641	0.1008	1.781(0.894,3.547)
FZD6_amp	0.577	0.352	1.641	0.1008	1.781(0.894,3.547)
CTHRC1_amp	0.577	0.352	1.641	0.1008	1.781(0.894,3.547)
SLC25A32_amp	0.577	0.352	1.641	0.1008	1.781(0.894,3.547)
RIMS2_amp	0.577	0.352	1.641	0.1008	1.781(0.894,3.547)
DPYS_amp	0.577	0.352	1.641	0.1008	1.781(0.894,3.547)
LRP12_amp	0.577	0.352	1.641	0.1008	1.781(0.894,3.547)
ZFPM2_amp	0.577	0.352	1.641	0.1008	1.781(0.894,3.547)
OXR1_amp	0.577	0.352	1.641	0.1008	1.781(0.894,3.547)
ANGPT1_amp	0.577	0.352	1.641	0.1008	1.781(0.894,3.547)
RSPO2_amp	0.577	0.352	1.641	0.1008	1.781(0.894,3.547)
TMEM74_amp	0.577	0.352	1.641	0.1008	1.781(0.894,3.547)
TRHR_amp	0.577	0.352	1.641	0.1008	1.781(0.894,3.547)
NUDCD1_amp	0.577	0.352	1.641	0.1008	1.781(0.894,3.547)
ENY2_amp	0.577	0.352	1.641	0.1008	1.781(0.894,3.547)
PKHD1L1_amp	0.577	0.352	1.641	0.1008	1.781(0.894,3.547)
ZFHX4_amp	0.552	0.336	1.64	0.1009	1.736(0.898,3.355)
PKIA_amp	0.552	0.336	1.64	0.1009	1.736(0.898,3.355)
STMN2_amp	0.552	0.336	1.64	0.1009	1.736(0.898,3.355)
HEY1_amp	0.552	0.336	1.64	0.1009	1.736(0.898,3.355)
MRPS28_amp	0.552	0.336	1.64	0.1009	1.736(0.898,3.355)
TPD52_amp	0.552	0.336	1.64	0.1009	1.736(0.898,3.355)
ZBTB10_amp	0.552	0.336	1.64	0.1009	1.736(0.898,3.355)
ZNF704_amp	0.552	0.336	1.64	0.1009	1.736(0.898,3.355)
PAG1_amp	0.552	0.336	1.64	0.1009	1.736(0.898,3.355)
FABP5_amp	0.552	0.336	1.64	0.1009	1.736(0.898,3.355)
PMP2_amp	0.552	0.336	1.64	0.1009	1.736(0.898,3.355)
FABP4_amp	0.552	0.336	1.64	0.1009	1.736(0.898,3.355)
EGFR_mut	0.639	0.395	1.615	0.1063	1.894(0.873,4.112)
NOTCH4_mut	-0.534	0.335	-1.592	0.1113	0.586(0.304,1.131)
ANKRD46_amp	0.52	0.336	1.551	0.121	1.682(0.872,3.247)
ERBB4_mut	-0.481	0.321	-1.497	0.1344	0.618(0.329,1.16)
MET_mut	-0.619	0.423	-1.462	0.1436	0.539(0.235,1.234)
EPHA7_mut	-0.503	0.35	-1.437	0.1507	0.605(0.304,1.201)
CALU_amp	0.551	0.393	1.4	0.1616	1.734(0.802,3.75)
OPN1SW_amp	0.551	0.393	1.4	0.1616	1.734(0.802,3.75)
FLNC_amp	0.551	0.393	1.4	0.1616	1.734(0.802,3.75)
ATP6V1F_amp	0.551	0.393	1.4	0.1616	1.734(0.802,3.75)
IRF5_amp	0.551	0.393	1.4	0.1616	1.734(0.802,3.75)
TNPO3_amp	0.551	0.393	1.4	0.1616	1.734(0.802,3.75)
TSPAN33_amp	0.551	0.393	1.4	0.1616	1.734(0.802,3.75)
SMO_amp	0.551	0.393	1.4	0.1616	1.734(0.802,3.75)
ATR_mut	-0.591	0.423	-1.398	0.1622	0.554(0.242,1.268)
YWHAZ_amp	0.462	0.335	1.377	0.1685	1.587(0.822,3.061)
ZNF706_amp	0.462	0.335	1.377	0.1685	1.587(0.822,3.061)
NACAP1_amp	0.462	0.335	1.377	0.1685	1.587(0.822,3.061)
GRHL2_amp	0.462	0.335	1.377	0.1685	1.587(0.822,3.061)
PAK7_mut	-0.411	0.299	-1.374	0.1693	0.663(0.369,1.192)
KLF14_amp	0.538	0.393	1.367	0.1716	1.712(0.792,3.702)
MKLN1_amp	0.538	0.393	1.367	0.1716	1.712(0.792,3.702)
PODXL_amp	0.538	0.393	1.367	0.1716	1.712(0.792,3.702)
CHCHD3_amp	0.538	0.393	1.367	0.1716	1.712(0.792,3.702)
EXOC4_amp	0.538	0.393	1.367	0.1716	1.712(0.792,3.702)
CA3_amp	0.507	0.371	1.366	0.172	1.66(0.802,3.434)
CA2_amp	0.507	0.371	1.366	0.172	1.66(0.802,3.434)
PSKH2_amp	0.507	0.371	1.366	0.172	1.66(0.802,3.434)
ATP6V0D2_amp	0.507	0.371	1.366	0.172	1.66(0.802,3.434)
SLC7A13_amp	0.507	0.371	1.366	0.172	1.66(0.802,3.434)
PI15_amp	0.438	0.322	1.361	0.1736	1.549(0.825,2.91)
CRISPLD1_amp	0.438	0.322	1.361	0.1736	1.549(0.825,2.91)
CPA2_amp	0.532	0.393	1.353	0.1761	1.703(0.788,3.68)
CPA4_amp	0.532	0.393	1.353	0.1761	1.703(0.788,3.68)
MUC12_amp	0.474	0.351	1.349	0.1772	1.606(0.807,3.195)
CDKN2B_del	0.341	0.253	1.348	0.1776	1.407(0.856,2.312)
RET_mut	-0.619	0.46	-1.344	0.1789	0.539(0.219,1.328)
GRM8_amp	0.558	0.423	1.321	0.1864	1.748(0.763,4.002)
GCC1_amp	0.558	0.423	1.321	0.1864	1.748(0.763,4.002)
ARF5_amp	0.558	0.423	1.321	0.1864	1.748(0.763,4.002)
FSCN3_amp	0.558	0.423	1.321	0.1864	1.748(0.763,4.002)
PAX4_amp	0.558	0.423	1.321	0.1864	1.748(0.763,4.002)
SND1_amp	0.558	0.423	1.321	0.1864	1.748(0.763,4.002)
LRRC4_amp	0.558	0.423	1.321	0.1864	1.748(0.763,4.002)
LEP_amp	0.558	0.423	1.321	0.1864	1.748(0.763,4.002)
RBM28_amp	0.558	0.423	1.321	0.1864	1.748(0.763,4.002)
IMPDH1_amp	0.558	0.423	1.321	0.1864	1.748(0.763,4.002)
NRF1_amp	0.558	0.423	1.321	0.1864	1.748(0.763,4.002)
UBE2H_amp	0.558	0.423	1.321	0.1864	1.748(0.763,4.002)
ZC3HC1_amp	0.558	0.423	1.321	0.1864	1.748(0.763,4.002)
CPA5_amp	0.558	0.423	1.321	0.1864	1.748(0.763,4.002)
CPA1_amp	0.558	0.423	1.321	0.1864	1.748(0.763,4.002)
COPG2_amp	0.558	0.423	1.321	0.1864	1.748(0.763,4.002)
TSGA13_amp	0.558	0.423	1.321	0.1864	1.748(0.763,4.002)
SLC35B4_amp	0.558	0.423	1.321	0.1864	1.748(0.763,4.002)
AKR1B1_amp	0.558	0.423	1.321	0.1864	1.748(0.763,4.002)
AKR1B10_amp	0.558	0.423	1.321	0.1864	1.748(0.763,4.002)
BPGM_amp	0.558	0.423	1.321	0.1864	1.748(0.763,4.002)
CALD1_amp	0.558	0.423	1.321	0.1864	1.748(0.763,4.002)
AGBL3_amp	0.558	0.423	1.321	0.1864	1.748(0.763,4.002)
CNOT4_amp	0.558	0.423	1.321	0.1864	1.748(0.763,4.002)
NUP205_amp	0.558	0.423	1.321	0.1864	1.748(0.763,4.002)
SLC13A4_amp	0.558	0.423	1.321	0.1864	1.748(0.763,4.002)
MTPN_amp	0.558	0.423	1.321	0.1864	1.748(0.763,4.002)
CHRM2_amp	0.558	0.423	1.321	0.1864	1.748(0.763,4.002)
PTN_amp	0.558	0.423	1.321	0.1864	1.748(0.763,4.002)
DGKI_amp	0.558	0.423	1.321	0.1864	1.748(0.763,4.002)
IKZF1_mut	-0.483	0.37	-1.307	0.1912	0.617(0.299,1.273)
PPARG_mut	-0.664	0.512	-1.297	0.1946	0.515(0.189,1.404)
PABPC1_amp	0.393	0.31	1.268	0.2047	1.482(0.807,2.72)
LAPTM4B_amp	0.44	0.352	1.249	0.2116	1.553(0.779,3.096)
EBAG9_amp	0.461	0.371	1.243	0.2138	1.585(0.767,3.277)
KCNV1_amp	0.461	0.371	1.243	0.2138	1.585(0.767,3.277)
KMT2A_mut	-0.514	0.423	-1.216	0.224	0.598(0.261,1.37)
KMT2C_mut	-0.376	0.31	-1.214	0.2249	0.687(0.374,1.26)
CCL3L3_del	0.711	0.588	1.21	0.2265	2.036(0.643,6.445)
C9orf53_del	0.277	0.233	1.188	0.2349	1.319(0.835,2.083)
LCE1F_amp	-0.603	0.512	-1.179	0.2385	0.547(0.201,1.492)
LCE1E_amp	-0.603	0.512	-1.179	0.2385	0.547(0.201,1.492)
LCE1D_amp	-0.603	0.512	-1.179	0.2385	0.547(0.201,1.492)
LCE1C_amp	-0.603	0.512	-1.179	0.2385	0.547(0.201,1.492)
LCE1B_amp	-0.603	0.512	-1.179	0.2385	0.547(0.201,1.492)
LCE1A_amp	-0.603	0.512	-1.179	0.2385	0.547(0.201,1.492)
SMCP_amp	-0.603	0.512	-1.179	0.2385	0.547(0.201,1.492)
IVL_amp	-0.603	0.512	-1.179	0.2385	0.547(0.201,1.492)
SPRR4_amp	-0.603	0.512	-1.179	0.2385	0.547(0.201,1.492)
SPRR1A_amp	-0.603	0.512	-1.179	0.2385	0.547(0.201,1.492)
SPRR3_amp	-0.603	0.512	-1.179	0.2385	0.547(0.201,1.492)
FLG2_amp	-0.6	0.512	-1.172	0.241	0.549(0.201,1.497)
CRNN_amp	-0.6	0.512	-1.172	0.241	0.549(0.201,1.497)
LCE5A_amp	-0.6	0.512	-1.172	0.241	0.549(0.201,1.497)
HLA-DQB2_amp	-0.453	0.422	-1.073	0.2832	0.636(0.278,1.454)
SLC26A4_amp	0.444	0.422	1.051	0.2933	1.558(0.681,3.565)
TG_amp	-0.387	0.37	-1.045	0.2958	0.679(0.329,1.403)
SLA_amp	-0.387	0.37	-1.045	0.2958	0.679(0.329,1.403)
WISP1_amp	-0.387	0.37	-1.045	0.2958	0.679(0.329,1.403)
NDRG1_amp	-0.387	0.37	-1.045	0.2958	0.679(0.329,1.403)
ST3GAL1_amp	-0.387	0.37	-1.045	0.2958	0.679(0.329,1.403)
MATN2_amp	0.367	0.351	1.045	0.2959	1.443(0.725,2.873)
RPL30_amp	0.367	0.351	1.045	0.2959	1.443(0.725,2.873)
C8orf47_amp	0.367	0.351	1.045	0.2959	1.443(0.725,2.873)
HRSP12_amp	0.367	0.351	1.045	0.2959	1.443(0.725,2.873)
POP1_amp	0.367	0.351	1.045	0.2959	1.443(0.725,2.873)
KCNS2_amp	0.367	0.351	1.045	0.2959	1.443(0.725,2.873)
STK3_amp	0.367	0.351	1.045	0.2959	1.443(0.725,2.873)
OSR2_amp	0.367	0.351	1.045	0.2959	1.443(0.725,2.873)
VPS13B_amp	0.367	0.351	1.045	0.2959	1.443(0.725,2.873)
COX6C_amp	0.367	0.351	1.045	0.2959	1.443(0.725,2.873)
RGS22_amp	0.367	0.351	1.045	0.2959	1.443(0.725,2.873)
FBXO43_amp	0.367	0.351	1.045	0.2959	1.443(0.725,2.873)
POLR2K_amp	0.367	0.351	1.045	0.2959	1.443(0.725,2.873)
NOTCH3_mut	-0.365	0.351	-1.04	0.2983	0.694(0.349,1.381)
MGA_mut	-0.382	0.37	-1.033	0.3016	0.682(0.331,1.409)
NCOA2_amp	0.346	0.335	1.033	0.3018	1.414(0.733,2.727)
TRAM1_amp	0.346	0.335	1.033	0.3018	1.414(0.733,2.727)
LACTB2_amp	0.346	0.335	1.033	0.3018	1.414(0.733,2.727)
XKR9_amp	0.346	0.335	1.033	0.3018	1.414(0.733,2.727)
EYA1_amp	0.346	0.335	1.033	0.3018	1.414(0.733,2.727)
MSC_amp	0.346	0.335	1.033	0.3018	1.414(0.733,2.727)
TRPA1_amp	0.346	0.335	1.033	0.3018	1.414(0.733,2.727)
KCNB2_amp	0.346	0.335	1.033	0.3018	1.414(0.733,2.727)
TERF1_amp	0.346	0.335	1.033	0.3018	1.414(0.733,2.727)
RPL7_amp	0.346	0.335	1.033	0.3018	1.414(0.733,2.727)
RDH10_amp	0.346	0.335	1.033	0.3018	1.414(0.733,2.727)
STAU2_amp	0.346	0.335	1.033	0.3018	1.414(0.733,2.727)
UBE2W_amp	0.346	0.335	1.033	0.3018	1.414(0.733,2.727)
TCEB1_amp	0.346	0.335	1.033	0.3018	1.414(0.733,2.727)
TMEM70_amp	0.346	0.335	1.033	0.3018	1.414(0.733,2.727)
LY96_amp	0.346	0.335	1.033	0.3018	1.414(0.733,2.727)
JPH1_amp	0.346	0.335	1.033	0.3018	1.414(0.733,2.727)
GDAP1_amp	0.346	0.335	1.033	0.3018	1.414(0.733,2.727)
SPAG1_amp	0.337	0.335	1.007	0.3139	1.401(0.727,2.703)
NTRK3_mut	-0.323	0.321	-1.007	0.3141	0.724(0.386,1.358)
REXO1L1_amp	0.345	0.351	0.983	0.3255	1.412(0.71,2.808)
PTPLAD2_del	0.444	0.462	0.961	0.3365	1.559(0.63,3.858)
IFNB1_del	0.444	0.462	0.961	0.3365	1.559(0.63,3.858)
IFNW1_del	0.444	0.462	0.961	0.3365	1.559(0.63,3.858)
IFNA21_del	0.444	0.462	0.961	0.3365	1.559(0.63,3.858)
OPRK1_amp	0.355	0.37	0.959	0.3377	1.426(0.69,2.948)
ATP6V1H_amp	0.355	0.37	0.959	0.3377	1.426(0.69,2.948)
RGS20_amp	0.355	0.37	0.959	0.3377	1.426(0.69,2.948)
TCEA1_amp	0.355	0.37	0.959	0.3377	1.426(0.69,2.948)
LYPLA1_amp	0.355	0.37	0.959	0.3377	1.426(0.69,2.948)
MRPL15_amp	0.355	0.37	0.959	0.3377	1.426(0.69,2.948)
SOX17_amp	0.355	0.37	0.959	0.3377	1.426(0.69,2.948)
RP1_amp	0.355	0.37	0.959	0.3377	1.426(0.69,2.948)
SLC12A9_amp	-0.479	0.511	-0.937	0.3489	0.619(0.227,1.687)
TRIP6_amp	-0.479	0.511	-0.937	0.3489	0.619(0.227,1.687)
IFNA8_del	-0.474	0.511	-0.927	0.354	0.623(0.229,1.696)
IFNA1_del	-0.474	0.511	-0.927	0.354	0.623(0.229,1.696)
HLA-DQA2_amp	-0.339	0.369	-0.917	0.359	0.713(0.345,1.47)
SDK1_amp	-0.415	0.461	-0.901	0.3678	0.661(0.268,1.629)
PAPOLB_amp	-0.415	0.461	-0.901	0.3678	0.661(0.268,1.629)
MMD2_amp	-0.415	0.461	-0.901	0.3678	0.661(0.268,1.629)
RBAK_amp	-0.415	0.461	-0.901	0.3678	0.661(0.268,1.629)
WIPI2_amp	-0.415	0.461	-0.901	0.3678	0.661(0.268,1.629)
SLC29A4_amp	-0.415	0.461	-0.901	0.3678	0.661(0.268,1.629)
FBXL18_amp	-0.415	0.461	-0.901	0.3678	0.661(0.268,1.629)
ACTB_amp	-0.415	0.461	-0.901	0.3678	0.661(0.268,1.629)
FSCN1_amp	-0.415	0.461	-0.901	0.3678	0.661(0.268,1.629)
TMEM106B_amp	-0.415	0.461	-0.901	0.3678	0.661(0.268,1.629)
SCIN_amp	-0.415	0.461	-0.901	0.3678	0.661(0.268,1.629)
ARL4A_amp	-0.415	0.461	-0.901	0.3678	0.661(0.268,1.629)
ETV1_amp	-0.415	0.461	-0.901	0.3678	0.661(0.268,1.629)
ITGB8_amp	-0.415	0.461	-0.901	0.3678	0.661(0.268,1.629)
ABCB5_amp	-0.415	0.461	-0.901	0.3678	0.661(0.268,1.629)
SP8_amp	-0.415	0.461	-0.901	0.3678	0.661(0.268,1.629)
SP4_amp	-0.415	0.461	-0.901	0.3678	0.661(0.268,1.629)
DNAH11_amp	-0.415	0.461	-0.901	0.3678	0.661(0.268,1.629)
CDCA7L_amp	-0.415	0.461	-0.901	0.3678	0.661(0.268,1.629)
RAPGEF5_amp	-0.415	0.461	-0.901	0.3678	0.661(0.268,1.629)
TRA2A_amp	-0.415	0.461	-0.901	0.3678	0.661(0.268,1.629)
STK31_amp	-0.415	0.461	-0.901	0.3678	0.661(0.268,1.629)
NPY_amp	-0.415	0.461	-0.901	0.3678	0.661(0.268,1.629)
MPP6_amp	-0.415	0.461	-0.901	0.3678	0.661(0.268,1.629)
DFNA5_amp	-0.415	0.461	-0.901	0.3678	0.661(0.268,1.629)
OSBPL3_amp	-0.415	0.461	-0.901	0.3678	0.661(0.268,1.629)
CYCS_amp	-0.415	0.461	-0.901	0.3678	0.661(0.268,1.629)
C7orf31_amp	-0.415	0.461	-0.901	0.3678	0.661(0.268,1.629)
NFE2L3_amp	-0.415	0.461	-0.901	0.3678	0.661(0.268,1.629)
CBX3_amp	-0.415	0.461	-0.901	0.3678	0.661(0.268,1.629)
HIBADH_amp	-0.415	0.461	-0.901	0.3678	0.661(0.268,1.629)
TAX1BP1_amp	-0.415	0.461	-0.901	0.3678	0.661(0.268,1.629)
CSF1R_mut	0.371	0.422	0.878	0.38	1.449(0.633,3.315)
MTAP_del	0.22	0.253	0.869	0.3848	1.246(0.759,2.045)
PDGFRA_mut	-0.398	0.46	-0.865	0.3873	0.672(0.273,1.655)
NTRK1_mut	-0.39	0.46	-0.848	0.3964	0.677(0.275,1.668)
CDKN2A_del	0.202	0.239	0.842	0.3996	1.223(0.765,1.956)
RICTOR_mut	0.331	0.393	0.842	0.3999	1.392(0.644,3.009)
SPRR1B_amp	-0.386	0.461	-0.839	0.4017	0.68(0.276,1.676)
CARD11_mut	-0.298	0.37	-0.805	0.4208	0.742(0.359,1.534)
DENND3_amp	-0.311	0.393	-0.791	0.429	0.733(0.339,1.584)
SLC45A4_amp	-0.311	0.393	-0.791	0.429	0.733(0.339,1.584)
GPR20_amp	-0.311	0.393	-0.791	0.429	0.733(0.339,1.584)
PTP4A3_amp	-0.311	0.393	-0.791	0.429	0.733(0.339,1.584)
TSNARE1_amp	-0.311	0.393	-0.791	0.429	0.733(0.339,1.584)
BAI1_amp	-0.311	0.393	-0.791	0.429	0.733(0.339,1.584)
ARC_amp	-0.311	0.393	-0.791	0.429	0.733(0.339,1.584)
JRK_amp	-0.311	0.393	-0.791	0.429	0.733(0.339,1.584)
PSCA_amp	-0.311	0.393	-0.791	0.429	0.733(0.339,1.584)
LY6K_amp	-0.311	0.393	-0.791	0.429	0.733(0.339,1.584)
SLURP1_amp	-0.311	0.393	-0.791	0.429	0.733(0.339,1.584)
LYPD2_amp	-0.311	0.393	-0.791	0.429	0.733(0.339,1.584)
LYNX1_amp	-0.311	0.393	-0.791	0.429	0.733(0.339,1.584)
LY6D_amp	-0.311	0.393	-0.791	0.429	0.733(0.339,1.584)
GML_amp	-0.311	0.393	-0.791	0.429	0.733(0.339,1.584)
CYP11B1_amp	-0.311	0.393	-0.791	0.429	0.733(0.339,1.584)
CYP11B2_amp	-0.311	0.393	-0.791	0.429	0.733(0.339,1.584)
ASXL1_mut	-0.334	0.423	-0.79	0.4293	0.716(0.313,1.639)
SPRR2D_amp	-0.277	0.352	-0.789	0.4301	0.758(0.38,1.509)
SPRR2A_amp	-0.277	0.352	-0.789	0.4301	0.758(0.38,1.509)
SPRR2B_amp	-0.277	0.352	-0.789	0.4301	0.758(0.38,1.509)
SPRR2E_amp	-0.277	0.352	-0.789	0.4301	0.758(0.38,1.509)
SPRR2F_amp	-0.277	0.352	-0.789	0.4301	0.758(0.38,1.509)
SPRR2G_amp	-0.277	0.352	-0.789	0.4301	0.758(0.38,1.509)
TP63_mut	-0.291	0.37	-0.788	0.4308	0.747(0.362,1.543)
ROS1_mut	-0.231	0.298	-0.774	0.4387	0.794(0.442,1.425)
HLA-DQB1_amp	-0.257	0.334	-0.769	0.442	0.773(0.402,1.489)
PIK3CG_mut	0.234	0.309	0.758	0.4482	1.264(0.69,2.318)
FLT4_mut	0.235	0.321	0.731	0.4646	1.265(0.674,2.373)
IMPAD1_amp	0.255	0.351	0.726	0.468	1.29(0.648,2.568)
CYP7A1_amp	0.255	0.351	0.726	0.468	1.29(0.648,2.568)
SDCBP_amp	0.255	0.351	0.726	0.468	1.29(0.648,2.568)
NSMAF_amp	0.255	0.351	0.726	0.468	1.29(0.648,2.568)
TOX_amp	0.255	0.351	0.726	0.468	1.29(0.648,2.568)
CA8_amp	0.255	0.351	0.726	0.468	1.29(0.648,2.568)
CHD7_amp	0.255	0.351	0.726	0.468	1.29(0.648,2.568)
ASPH_amp	0.255	0.351	0.726	0.468	1.29(0.648,2.568)
GGH_amp	0.255	0.351	0.726	0.468	1.29(0.648,2.568)
TTPA_amp	0.255	0.351	0.726	0.468	1.29(0.648,2.568)
YTHDF3_amp	0.255	0.351	0.726	0.468	1.29(0.648,2.568)
CYP7B1_amp	0.255	0.351	0.726	0.468	1.29(0.648,2.568)
ARMC1_amp	0.255	0.351	0.726	0.468	1.29(0.648,2.568)
MTFR1_amp	0.255	0.351	0.726	0.468	1.29(0.648,2.568)
PDE7A_amp	0.255	0.351	0.726	0.468	1.29(0.648,2.568)
DNAJC5B_amp	0.255	0.351	0.726	0.468	1.29(0.648,2.568)
TRIM55_amp	0.255	0.351	0.726	0.468	1.29(0.648,2.568)
CRH_amp	0.255	0.351	0.726	0.468	1.29(0.648,2.568)
RRS1_amp	0.255	0.351	0.726	0.468	1.29(0.648,2.568)
ADHFE1_amp	0.255	0.351	0.726	0.468	1.29(0.648,2.568)
C8orf46_amp	0.255	0.351	0.726	0.468	1.29(0.648,2.568)
MYBL1_amp	0.255	0.351	0.726	0.468	1.29(0.648,2.568)
VCPIP1_amp	0.255	0.351	0.726	0.468	1.29(0.648,2.568)
C8orf44_amp	0.255	0.351	0.726	0.468	1.29(0.648,2.568)
SGK3_amp	0.255	0.351	0.726	0.468	1.29(0.648,2.568)
COPS5_amp	0.255	0.351	0.726	0.468	1.29(0.648,2.568)
CSPP1_amp	0.255	0.351	0.726	0.468	1.29(0.648,2.568)
ARFGEF1_amp	0.255	0.351	0.726	0.468	1.29(0.648,2.568)
CPA6_amp	0.255	0.351	0.726	0.468	1.29(0.648,2.568)
C8orf34_amp	0.255	0.351	0.726	0.468	1.29(0.648,2.568)
SULF1_amp	0.255	0.351	0.726	0.468	1.29(0.648,2.568)
SLCO5A1_amp	0.255	0.351	0.726	0.468	1.29(0.648,2.568)
PRDM14_amp	0.255	0.351	0.726	0.468	1.29(0.648,2.568)
MPDZ_del	0.418	0.588	0.71	0.4778	1.518(0.479,4.811)
IFNA4_del	0.363	0.513	0.708	0.4789	1.438(0.526,3.929)
MAP2K1_mut	0.277	0.394	0.702	0.4827	1.319(0.609,2.854)
IL6_amp	-0.296	0.423	-0.7	0.4837	0.744(0.325,1.703)
TOMM7_amp	-0.296	0.423	-0.7	0.4837	0.744(0.325,1.703)
KLHL7_amp	-0.296	0.423	-0.7	0.4837	0.744(0.325,1.703)
NUPL2_amp	-0.296	0.423	-0.7	0.4837	0.744(0.325,1.703)
GPNMB_amp	-0.296	0.423	-0.7	0.4837	0.744(0.325,1.703)
HLA-DQA1_amp	-0.258	0.37	-0.698	0.485	0.772(0.374,1.595)
NUP85_amp	0.241	0.351	0.686	0.4927	1.272(0.64,2.53)
GGA3_amp	0.241	0.351	0.686	0.4927	1.272(0.64,2.53)
NRAS_mut	-0.154	0.224	-0.685	0.4932	0.857(0.552,1.331)
EPHA3_mut	-0.229	0.335	-0.684	0.4937	0.795(0.413,1.533)
NSD1_mut	-0.314	0.46	-0.683	0.4946	0.73(0.297,1.799)
HHLA1_amp	-0.248	0.37	-0.67	0.5028	0.78(0.378,1.612)
KCNQ3_amp	-0.248	0.37	-0.67	0.5028	0.78(0.378,1.612)
LRRC6_amp	-0.248	0.37	-0.67	0.5028	0.78(0.378,1.612)
TMEM71_amp	-0.248	0.37	-0.67	0.5028	0.78(0.378,1.612)
PHF20L1_amp	-0.248	0.37	-0.67	0.5028	0.78(0.378,1.612)
CHRAC1_amp	-0.248	0.37	-0.67	0.5028	0.78(0.378,1.612)
PTK2_amp	-0.248	0.37	-0.67	0.5028	0.78(0.378,1.612)
LY6E_amp	-0.248	0.37	-0.67	0.5028	0.78(0.378,1.612)
C8orf31_amp	-0.248	0.37	-0.67	0.5028	0.78(0.378,1.612)
LY6H_amp	-0.248	0.37	-0.67	0.5028	0.78(0.378,1.612)
ZFP41_amp	-0.248	0.37	-0.67	0.5028	0.78(0.378,1.612)
GLI4_amp	-0.248	0.37	-0.67	0.5028	0.78(0.378,1.612)
ZNF696_amp	-0.248	0.37	-0.67	0.5028	0.78(0.378,1.612)
TOP1MT_amp	-0.248	0.37	-0.67	0.5028	0.78(0.378,1.612)
ZC3H3_amp	-0.248	0.37	-0.67	0.5028	0.78(0.378,1.612)
NAPRT1_amp	-0.248	0.37	-0.67	0.5028	0.78(0.378,1.612)
EEF1D_amp	-0.248	0.37	-0.67	0.5028	0.78(0.378,1.612)
TIGD5_amp	-0.248	0.37	-0.67	0.5028	0.78(0.378,1.612)
PYCRL_amp	-0.248	0.37	-0.67	0.5028	0.78(0.378,1.612)
TSTA3_amp	-0.248	0.37	-0.67	0.5028	0.78(0.378,1.612)
ZNF623_amp	-0.248	0.37	-0.67	0.5028	0.78(0.378,1.612)
ZNF707_amp	-0.248	0.37	-0.67	0.5028	0.78(0.378,1.612)
PTPRT_mut	-0.17	0.262	-0.65	0.5154	0.843(0.505,1.409)
EP300_mut	-0.251	0.393	-0.638	0.5232	0.778(0.36,1.681)
AXL_mut	-0.325	0.511	-0.636	0.5246	0.722(0.265,1.968)
CCL4L1_del	-0.231	0.37	-0.626	0.5313	0.793(0.385,1.637)
ARID2_mut	0.232	0.371	0.625	0.5318	1.261(0.61,2.606)
CSMD3_amp	0.23	0.37	0.622	0.5342	1.259(0.609,2.599)
TRPS1_amp	0.23	0.37	0.622	0.5342	1.259(0.609,2.599)
RAD21_amp	0.23	0.37	0.622	0.5342	1.259(0.609,2.599)
SLC30A8_amp	0.23	0.37	0.622	0.5342	1.259(0.609,2.599)
EXT1_amp	0.23	0.37	0.622	0.5342	1.259(0.609,2.599)
SAMD12_amp	0.23	0.37	0.622	0.5342	1.259(0.609,2.599)
TNFRSF11B_amp	0.23	0.37	0.622	0.5342	1.259(0.609,2.599)
COLEC10_amp	0.23	0.37	0.622	0.5342	1.259(0.609,2.599)
MAL2_amp	0.23	0.37	0.622	0.5342	1.259(0.609,2.599)
NOV_amp	0.23	0.37	0.622	0.5342	1.259(0.609,2.599)
ENPP2_amp	0.23	0.37	0.622	0.5342	1.259(0.609,2.599)
TAF2_amp	0.23	0.37	0.622	0.5342	1.259(0.609,2.599)
COL14A1_amp	0.23	0.37	0.622	0.5342	1.259(0.609,2.599)
MRPL13_amp	0.23	0.37	0.622	0.5342	1.259(0.609,2.599)
MTBP_amp	0.23	0.37	0.622	0.5342	1.259(0.609,2.599)
SNTB1_amp	0.23	0.37	0.622	0.5342	1.259(0.609,2.599)
HAS2_amp	0.23	0.37	0.622	0.5342	1.259(0.609,2.599)
PLCG2_mut	-0.285	0.46	-0.621	0.5349	0.752(0.305,1.851)
SCRIB_amp	-0.236	0.393	-0.601	0.5479	0.79(0.365,1.706)
PARP10_amp	-0.236	0.393	-0.601	0.5479	0.79(0.365,1.706)
GRINA_amp	-0.236	0.393	-0.601	0.5479	0.79(0.365,1.706)
SPATC1_amp	-0.236	0.393	-0.601	0.5479	0.79(0.365,1.706)
OPLAH_amp	-0.236	0.393	-0.601	0.5479	0.79(0.365,1.706)
EXOSC4_amp	-0.236	0.393	-0.601	0.5479	0.79(0.365,1.706)
GPAA1_amp	-0.236	0.393	-0.601	0.5479	0.79(0.365,1.706)
CYC1_amp	-0.236	0.393	-0.601	0.5479	0.79(0.365,1.706)
SHARPIN_amp	-0.236	0.393	-0.601	0.5479	0.79(0.365,1.706)
ZFHX3_mut	-0.236	0.393	-0.6	0.5483	0.79(0.365,1.707)
WDR46_amp	-0.276	0.46	-0.6	0.5487	0.759(0.308,1.87)
RGL2_amp	-0.276	0.46	-0.6	0.5487	0.759(0.308,1.87)
MINPP1_del	-0.421	0.715	-0.589	0.5556	0.656(0.162,2.665)
HGF_mut	-0.243	0.422	-0.575	0.5653	0.784(0.343,1.795)
NBPF9_amp	-0.202	0.352	-0.574	0.566	0.817(0.41,1.63)
NBPF15_amp	-0.264	0.461	-0.574	0.5661	0.768(0.311,1.894)
BRAF_mut	0.124	0.218	0.57	0.5689	1.132(0.738,1.737)
PMS2_amp	-0.241	0.423	-0.569	0.5691	0.786(0.343,1.8)
EIF2AK1_amp	-0.241	0.423	-0.569	0.5691	0.786(0.343,1.8)
USP42_amp	-0.241	0.423	-0.569	0.5691	0.786(0.343,1.8)
RAC1_amp	-0.241	0.423	-0.569	0.5691	0.786(0.343,1.8)
KDELR2_amp	-0.241	0.423	-0.569	0.5691	0.786(0.343,1.8)
ZDHHC4_amp	-0.241	0.423	-0.569	0.5691	0.786(0.343,1.8)
C7orf26_amp	-0.241	0.423	-0.569	0.5691	0.786(0.343,1.8)
ZNF12_amp	-0.241	0.423	-0.569	0.5691	0.786(0.343,1.8)
PMS2CL_amp	-0.241	0.423	-0.569	0.5691	0.786(0.343,1.8)
C1GALT1_amp	-0.241	0.423	-0.569	0.5691	0.786(0.343,1.8)
RPA3_amp	-0.241	0.423	-0.569	0.5691	0.786(0.343,1.8)
OCM_amp	-0.241	0.423	-0.569	0.5691	0.786(0.343,1.8)
CREBBP_mut	0.26	0.46	0.565	0.5719	1.297(0.527,3.194)
ARID1B_mut	-0.222	0.393	-0.564	0.5724	0.801(0.371,1.731)
MPL_mut	0.233	0.423	0.552	0.5812	1.262(0.551,2.89)
ACHE_amp	-0.253	0.46	-0.551	0.5816	0.776(0.315,1.912)
KLHL9_del	-0.28	0.511	-0.547	0.5842	0.756(0.278,2.059)
IFNA6_del	-0.28	0.511	-0.547	0.5842	0.756(0.278,2.059)
IFNA13_del	-0.28	0.511	-0.547	0.5842	0.756(0.278,2.059)
IFNA2_del	-0.28	0.511	-0.547	0.5842	0.756(0.278,2.059)
ELAVL2_del	0.21	0.394	0.532	0.5946	1.233(0.57,2.669)
GRIN2A_mut	-0.14	0.268	-0.523	0.601	0.869(0.514,1.469)
HLA-DRB5_amp	-0.177	0.351	-0.504	0.614	0.838(0.421,1.666)
HLA-DRB6_amp	-0.177	0.351	-0.504	0.614	0.838(0.421,1.666)
BRCA2_mut	-0.229	0.46	-0.498	0.6183	0.795(0.323,1.958)
DDR1_amp	-0.195	0.393	-0.496	0.62	0.823(0.381,1.779)
HLA-A_amp	-0.174	0.351	-0.495	0.6207	0.841(0.423,1.672)
MTOR_mut	0.227	0.461	0.492	0.6225	1.255(0.509,3.095)
PBRM1_mut	0.195	0.423	0.46	0.6456	1.215(0.53,2.783)
LAMB4_amp	0.195	0.424	0.46	0.6458	1.215(0.529,2.79)
NRBP2_amp	-0.167	0.37	-0.451	0.6518	0.846(0.41,1.747)
FBXW7_mut	-0.207	0.46	-0.449	0.6533	0.813(0.33,2.004)
XKR4_amp	0.161	0.37	0.434	0.6645	1.174(0.568,2.426)
TMEM68_amp	0.161	0.37	0.434	0.6645	1.174(0.568,2.426)
LYN_amp	0.161	0.37	0.434	0.6645	1.174(0.568,2.426)
RPS20_amp	0.161	0.37	0.434	0.6645	1.174(0.568,2.426)
MOS_amp	0.161	0.37	0.434	0.6645	1.174(0.568,2.426)
PLAG1_amp	0.161	0.37	0.434	0.6645	1.174(0.568,2.426)
CHCHD7_amp	0.161	0.37	0.434	0.6645	1.174(0.568,2.426)
PENK_amp	0.161	0.37	0.434	0.6645	1.174(0.568,2.426)
BLM_mut	0.196	0.46	0.426	0.6704	1.216(0.494,2.995)
NOTCH2_mut	-0.17	0.422	-0.403	0.6867	0.843(0.369,1.929)
INSR_mut	-0.169	0.422	-0.401	0.6884	0.844(0.369,1.931)
SMARCA4_mut	0.123	0.309	0.399	0.6903	1.131(0.617,2.074)
ERG_mut	0.165	0.422	0.392	0.6953	1.18(0.516,2.698)
DNMT1_mut	0.174	0.46	0.378	0.7054	1.19(0.483,2.931)
TET1_mut	0.158	0.424	0.373	0.7091	1.171(0.511,2.687)
OR2A42_amp	0.151	0.422	0.358	0.7206	1.163(0.508,2.661)
OR2A9P_amp	0.151	0.422	0.358	0.7206	1.163(0.508,2.661)
OR2A7_amp	0.151	0.422	0.358	0.7206	1.163(0.508,2.661)
OR2A1_amp	0.151	0.422	0.358	0.7206	1.163(0.508,2.661)
ARHGEF5_amp	0.151	0.422	0.358	0.7206	1.163(0.508,2.661)
NF1_mut	-0.116	0.335	-0.347	0.7289	0.891(0.462,1.716)
FAT1_mut	0.126	0.37	0.341	0.7329	1.135(0.549,2.344)
HLA-G_amp	-0.133	0.393	-0.339	0.7343	0.875(0.405,1.891)
AMZ1_amp	-0.131	0.393	-0.333	0.739	0.877(0.406,1.897)
GNA12_amp	-0.131	0.393	-0.333	0.739	0.877(0.406,1.897)
CARD11_amp	-0.131	0.393	-0.333	0.739	0.877(0.406,1.897)
PTEN_del	0.136	0.423	0.321	0.7483	1.145(0.5,2.623)
MEST_amp	0.135	0.424	0.318	0.7506	1.144(0.499,2.625)
KHDRBS3_amp	-0.113	0.37	-0.306	0.76	0.893(0.433,1.844)
COL22A1_amp	-0.113	0.37	-0.306	0.76	0.893(0.433,1.844)
KCNK9_amp	-0.113	0.37	-0.306	0.76	0.893(0.433,1.844)
C8orf17_amp	-0.113	0.37	-0.306	0.76	0.893(0.433,1.844)
RHPN1_amp	-0.113	0.37	-0.306	0.76	0.893(0.433,1.844)
MAFA_amp	-0.113	0.37	-0.306	0.76	0.893(0.433,1.844)
MAPK15_amp	-0.113	0.37	-0.306	0.76	0.893(0.433,1.844)
MAF1_amp	-0.113	0.37	-0.306	0.76	0.893(0.433,1.844)
KIAA1875_amp	-0.113	0.37	-0.306	0.76	0.893(0.433,1.844)
BOP1_amp	-0.113	0.37	-0.306	0.76	0.893(0.433,1.844)
HSF1_amp	-0.113	0.37	-0.306	0.76	0.893(0.433,1.844)
DGAT1_amp	-0.113	0.37	-0.306	0.76	0.893(0.433,1.844)
SCRT1_amp	-0.113	0.37	-0.306	0.76	0.893(0.433,1.844)
FBXL6_amp	-0.113	0.37	-0.306	0.76	0.893(0.433,1.844)
ADCK5_amp	-0.113	0.37	-0.306	0.76	0.893(0.433,1.844)
CPSF1_amp	-0.113	0.37	-0.306	0.76	0.893(0.433,1.844)
SLC39A4_amp	-0.113	0.37	-0.306	0.76	0.893(0.433,1.844)
VPS28_amp	-0.113	0.37	-0.306	0.76	0.893(0.433,1.844)
CYHR1_amp	-0.113	0.37	-0.306	0.76	0.893(0.433,1.844)
KIFC2_amp	-0.113	0.37	-0.306	0.76	0.893(0.433,1.844)
FOXH1_amp	-0.113	0.37	-0.306	0.76	0.893(0.433,1.844)
PPP1R16A_amp	-0.113	0.37	-0.306	0.76	0.893(0.433,1.844)
GPT_amp	-0.113	0.37	-0.306	0.76	0.893(0.433,1.844)
MFSD3_amp	-0.113	0.37	-0.306	0.76	0.893(0.433,1.844)
RECQL4_amp	-0.113	0.37	-0.306	0.76	0.893(0.433,1.844)
LRRC14_amp	-0.113	0.37	-0.306	0.76	0.893(0.433,1.844)
LRRC24_amp	-0.113	0.37	-0.306	0.76	0.893(0.433,1.844)
STK19_mut	-0.139	0.46	-0.301	0.7634	0.871(0.353,2.146)
POLE_mut	-0.115	0.393	-0.293	0.7696	0.891(0.412,1.926)
RPTOR_mut	-0.149	0.511	-0.291	0.7712	0.862(0.316,2.348)
HLA-C_amp	-0.102	0.35	-0.29	0.7719	0.903(0.455,1.795)
HLA-DPA1_amp	-0.095	0.334	-0.283	0.7771	0.91(0.472,1.751)
HLA-DPB1_amp	-0.095	0.334	-0.283	0.7771	0.91(0.472,1.751)
PTPRD_mut	0.08	0.282	0.282	0.7776	1.083(0.623,1.883)
TMEM65_amp	-0.099	0.37	-0.268	0.7888	0.906(0.439,1.87)
TRMT12_amp	-0.099	0.37	-0.268	0.7888	0.906(0.439,1.87)
RNF139_amp	-0.099	0.37	-0.268	0.7888	0.906(0.439,1.87)
TATDN1_amp	-0.099	0.37	-0.268	0.7888	0.906(0.439,1.87)
NDUFB9_amp	-0.099	0.37	-0.268	0.7888	0.906(0.439,1.87)
MTSS1_amp	-0.099	0.37	-0.268	0.7888	0.906(0.439,1.87)
ZNF572_amp	-0.099	0.37	-0.268	0.7888	0.906(0.439,1.87)
SQLE_amp	-0.099	0.37	-0.268	0.7888	0.906(0.439,1.87)
KIAA0196_amp	-0.099	0.37	-0.268	0.7888	0.906(0.439,1.87)
TRIB1_amp	-0.099	0.37	-0.268	0.7888	0.906(0.439,1.87)
FAM84B_amp	-0.099	0.37	-0.268	0.7888	0.906(0.439,1.87)
CCDC26_amp	-0.099	0.37	-0.268	0.7888	0.906(0.439,1.87)
SPEN_mut	0.076	0.309	0.245	0.8065	1.079(0.588,1.978)
ATRX_mut	0.107	0.46	0.233	0.8158	1.113(0.452,2.741)
CYP51A1_amp	0.097	0.423	0.229	0.8189	1.102(0.481,2.525)
PDE4DIP_amp	-0.105	0.46	-0.228	0.8198	0.9(0.366,2.218)
PAPSS2_del	-0.134	0.587	-0.228	0.8198	0.875(0.277,2.765)
PTPRS_mut	0.083	0.37	0.225	0.8223	1.087(0.526,2.244)
MAD1L1_amp	0.079	0.393	0.202	0.8402	1.083(0.501,2.339)
FTSJ2_amp	0.079	0.393	0.202	0.8402	1.083(0.501,2.339)
NUDT1_amp	0.079	0.393	0.202	0.8402	1.083(0.501,2.339)
SNX8_amp	0.079	0.393	0.202	0.8402	1.083(0.501,2.339)
CHST12_amp	0.079	0.393	0.202	0.8402	1.083(0.501,2.339)
LFNG_amp	0.079	0.393	0.202	0.8402	1.083(0.501,2.339)
IQCE_amp	0.079	0.393	0.202	0.8402	1.083(0.501,2.339)
TTYH3_amp	0.079	0.393	0.202	0.8402	1.083(0.501,2.339)
ARID1A_mut	0.085	0.422	0.201	0.8404	1.089(0.476,2.491)
CTAGE6_amp	0.084	0.422	0.2	0.8416	1.088(0.476,2.488)
CR1_amp	0.086	0.46	0.187	0.8518	1.09(0.442,2.684)
PDGFRB_mut	0.068	0.37	0.184	0.8539	1.071(0.518,2.212)
WBSCR16_amp	0.077	0.46	0.167	0.8672	1.08(0.439,2.659)
GTF2IRD2B_amp	0.077	0.46	0.167	0.8672	1.08(0.439,2.659)
DMRTA1_del	0.057	0.371	0.154	0.8774	1.059(0.512,2.189)
KMT2D_mut	0.049	0.335	0.147	0.8828	1.051(0.545,2.024)
ZHX2_amp	0.054	0.37	0.146	0.8836	1.056(0.511,2.18)
DERL1_amp	0.054	0.37	0.146	0.8836	1.056(0.511,2.18)
FAM49B_amp	0.054	0.37	0.146	0.8836	1.056(0.511,2.18)
ADCY8_amp	0.054	0.37	0.146	0.8836	1.056(0.511,2.18)
BRIP1_mut	0.064	0.46	0.139	0.8891	1.066(0.433,2.626)
HLA-DRB1_amp	-0.044	0.321	-0.138	0.8905	0.957(0.51,1.795)
NCOR1_mut	-0.039	0.299	-0.131	0.896	0.962(0.536,1.727)
PRDM1_mut	-0.065	0.512	-0.128	0.8982	0.937(0.344,2.553)
RHD_del	0.07	0.587	0.119	0.9049	1.073(0.339,3.39)
FAM83A_amp	-0.035	0.351	-0.099	0.9214	0.966(0.486,1.921)
C8orf76_amp	-0.035	0.351	-0.099	0.9214	0.966(0.486,1.921)
ZHX1_amp	-0.035	0.351	-0.099	0.9214	0.966(0.486,1.921)
ATAD2_amp	-0.035	0.351	-0.099	0.9214	0.966(0.486,1.921)
FBXO32_amp	-0.035	0.351	-0.099	0.9214	0.966(0.486,1.921)
ANXA13_amp	-0.035	0.351	-0.099	0.9214	0.966(0.486,1.921)
FAM91A1_amp	-0.035	0.351	-0.099	0.9214	0.966(0.486,1.921)
SYK_mut	-0.044	0.461	-0.096	0.9239	0.957(0.388,2.363)
TP53_mut	0.03	0.322	0.093	0.9262	1.03(0.548,1.938)
KMT2B_mut	-0.026	0.309	-0.083	0.9342	0.975(0.532,1.787)
HCG9_amp	-0.032	0.46	-0.069	0.9447	0.969(0.393,2.386)
MYC_amp	0.024	0.351	0.068	0.9458	1.024(0.515,2.037)
PVT1_amp	0.024	0.351	0.068	0.9458	1.024(0.515,2.037)
ATM_mut	0.027	0.422	0.065	0.9485	1.028(0.449,2.35)
FGFR2_mut	-0.023	0.37	-0.061	0.951	0.978(0.474,2.017)
TET2_mut	0.015	0.299	0.049	0.9612	1.015(0.565,1.822)
SETD2_mut	-0.02	0.423	-0.047	0.9624	0.98(0.428,2.247)
ALK_mut	0.019	0.393	0.047	0.9625	1.019(0.471,2.203)
IFNA7_del	-0.02	0.511	-0.039	0.9689	0.98(0.36,2.671)
IFNA10_del	-0.02	0.511	-0.039	0.9689	0.98(0.36,2.671)
IFNA16_del	-0.02	0.511	-0.039	0.9689	0.98(0.36,2.671)
IFNA17_del	-0.02	0.511	-0.039	0.9689	0.98(0.36,2.671)
IFNA14_del	-0.02	0.511	-0.039	0.9689	0.98(0.36,2.671)
IFNA5_del	-0.02	0.511	-0.039	0.9689	0.98(0.36,2.671)
MDC1_mut	-0.01	0.393	-0.026	0.9793	0.99(0.458,2.14)
ANKRD11_mut	-0.008	0.352	-0.024	0.9808	0.992(0.498,1.975)
HLA-B_amp	0.008	0.37	0.021	0.9829	1.008(0.488,2.08)
ATAD1_del	-0.008	0.511	-0.016	0.9875	0.992(0.364,2.703)
TEK_mut	0.003	0.351	0.008	0.9935	1.003(0.504,1.994)
KDR_mut	-0.002	0.299	-0.005	0.996	0.998(0.556,1.793)

## Sheet: Supplemental Table 7
Supplemental Table 6. The results of multivariate Cox regression analysis of PFS in the Liu cohort for modeling the third nomogram.
Gene	β	Se	z	P	HR(95%CI)
TYRP1_del	1.422	0.608	2.34	0.0193	1.422(0.231,2.614)
PREX2_mut	-0.547	0.343	-1.595	0.1107	-0.547(-1.219,0.125)
NID1_amp	0.793	0.379	2.093	0.0363	0.793(0.051,1.536)
IL7R_mut	-1.023	0.597	-1.713	0.0866	-1.023(-2.193,0.147)

## Sheet: Supplemental Table 8
Supplemental Table 7. The points corresponding to each gene in the third nomogram.
Gene	Wild type	Mutation or CNVs
TYRP1_del	0	100
PREX2_mut	38.38	0
NID1_amp	0	55.67
IL7R_mut	71.79	0

## Sheet: Supplemental Table 9
Supplemental Table 8. The results of univariate Cox regression analysis of OS in the Shoushtari cohort for modeling the second nomogram.
Gene	β	Se	z	P	HR(95%CI)
CR1_amp	1.429	0.328	4.352	0	4.176(2.194,7.948)
NID1_amp	1.164	0.366	3.18	0.0015	3.202(1.563,6.561)
HLA-G_amp	1.127	0.355	3.173	0.0015	3.087(1.539,6.193)
FLG2_amp	1.01	0.35	2.884	0.0039	2.746(1.382,5.456)
CRNN_amp	1.01	0.35	2.884	0.0039	2.746(1.382,5.456)
LCE5A_amp	1.01	0.35	2.884	0.0039	2.746(1.382,5.456)
LCE1F_amp	1.01	0.35	2.884	0.0039	2.746(1.382,5.456)
LCE1E_amp	1.01	0.35	2.884	0.0039	2.746(1.382,5.456)
LCE1D_amp	1.01	0.35	2.884	0.0039	2.746(1.382,5.456)
LCE1C_amp	1.01	0.35	2.884	0.0039	2.746(1.382,5.456)
LCE1B_amp	1.01	0.35	2.884	0.0039	2.746(1.382,5.456)
LCE1A_amp	1.01	0.35	2.884	0.0039	2.746(1.382,5.456)
SMCP_amp	1.01	0.35	2.884	0.0039	2.746(1.382,5.456)
IVL_amp	1.01	0.35	2.884	0.0039	2.746(1.382,5.456)
SPRR4_amp	1.01	0.35	2.884	0.0039	2.746(1.382,5.456)
SPRR1A_amp	1.01	0.35	2.884	0.0039	2.746(1.382,5.456)
SPRR3_amp	1.01	0.35	2.884	0.0039	2.746(1.382,5.456)
SPRR1B_amp	1.01	0.35	2.884	0.0039	2.746(1.382,5.456)
SPRR2D_amp	1.01	0.35	2.884	0.0039	2.746(1.382,5.456)
SPRR2A_amp	1.01	0.35	2.884	0.0039	2.746(1.382,5.456)
SPRR2B_amp	1.01	0.35	2.884	0.0039	2.746(1.382,5.456)
SPRR2E_amp	1.01	0.35	2.884	0.0039	2.746(1.382,5.456)
SPRR2F_amp	1.01	0.35	2.884	0.0039	2.746(1.382,5.456)
SPRR2G_amp	1.01	0.35	2.884	0.0039	2.746(1.382,5.456)
HLA-DPA1_amp	0.963	0.339	2.844	0.0045	2.62(1.349,5.09)
HLA-DPB1_amp	0.963	0.339	2.844	0.0045	2.62(1.349,5.09)
WDR46_amp	0.963	0.339	2.844	0.0045	2.62(1.349,5.09)
RGL2_amp	0.963	0.339	2.844	0.0045	2.62(1.349,5.09)
TYRP1_del	0.819	0.298	2.754	0.0059	2.269(1.266,4.066)
MPDZ_del	0.819	0.298	2.754	0.0059	2.269(1.266,4.066)
NFIB_del	0.819	0.298	2.754	0.0059	2.269(1.266,4.066)
HLA-B_amp	0.871	0.338	2.574	0.0101	2.389(1.231,4.636)
HLA-DQA2_amp	0.89	0.351	2.537	0.0112	2.435(1.224,4.842)
HLA-DQB2_amp	0.89	0.351	2.537	0.0112	2.435(1.224,4.842)
DMRTA1_del	0.779	0.319	2.444	0.0145	2.179(1.167,4.071)
ELAVL2_del	0.779	0.319	2.444	0.0145	2.179(1.167,4.071)
HLA-C_amp	0.796	0.338	2.354	0.0186	2.217(1.143,4.302)
DDR1_amp	0.794	0.338	2.347	0.0189	2.211(1.14,4.29)
HLA-A_amp	0.821	0.351	2.34	0.0193	2.272(1.142,4.519)
HCG9_amp	0.821	0.351	2.34	0.0193	2.272(1.142,4.519)
HLA-DRB5_amp	0.795	0.35	2.267	0.0234	2.213(1.114,4.399)
HLA-DRB6_amp	0.795	0.35	2.267	0.0234	2.213(1.114,4.399)
HLA-DRB1_amp	0.795	0.35	2.267	0.0234	2.213(1.114,4.399)
HLA-DQA1_amp	0.795	0.35	2.267	0.0234	2.213(1.114,4.399)
HLA-DQB1_amp	0.795	0.35	2.267	0.0234	2.213(1.114,4.399)
PTPLAD2_del	0.791	0.352	2.25	0.0245	2.207(1.107,4.397)
IFNB1_del	0.791	0.352	2.25	0.0245	2.207(1.107,4.397)
IFNW1_del	0.791	0.352	2.25	0.0245	2.207(1.107,4.397)
IFNA21_del	0.791	0.352	2.25	0.0245	2.207(1.107,4.397)
IFNA4_del	0.791	0.352	2.25	0.0245	2.207(1.107,4.397)
IFNA7_del	0.791	0.352	2.25	0.0245	2.207(1.107,4.397)
IFNA10_del	0.791	0.352	2.25	0.0245	2.207(1.107,4.397)
IFNA16_del	0.791	0.352	2.25	0.0245	2.207(1.107,4.397)
IFNA17_del	0.791	0.352	2.25	0.0245	2.207(1.107,4.397)
IFNA14_del	0.791	0.352	2.25	0.0245	2.207(1.107,4.397)
IFNA5_del	0.791	0.352	2.25	0.0245	2.207(1.107,4.397)
KLHL9_del	0.791	0.352	2.25	0.0245	2.207(1.107,4.397)
IFNA6_del	0.791	0.352	2.25	0.0245	2.207(1.107,4.397)
IFNA13_del	0.791	0.352	2.25	0.0245	2.207(1.107,4.397)
IFNA2_del	0.791	0.352	2.25	0.0245	2.207(1.107,4.397)
IFNA8_del	0.791	0.352	2.25	0.0245	2.207(1.107,4.397)
IFNA1_del	0.791	0.352	2.25	0.0245	2.207(1.107,4.397)
MTAP_del	0.791	0.352	2.25	0.0245	2.207(1.107,4.397)
C9orf53_del	0.791	0.352	2.25	0.0245	2.207(1.107,4.397)
IL7R_mut	-1.601	0.72	-2.222	0.0263	0.202(0.049,0.828)
INSR_mut	-1.234	0.594	-2.079	0.0377	0.291(0.091,0.932)
OCM_amp	0.842	0.433	1.944	0.0519	2.321(0.993,5.425)
SLC12A9_amp	0.842	0.433	1.944	0.0519	2.321(0.993,5.425)
TRIP6_amp	0.842	0.433	1.944	0.0519	2.321(0.993,5.425)
ACHE_amp	0.842	0.433	1.944	0.0519	2.321(0.993,5.425)
MUC12_amp	0.842	0.433	1.944	0.0519	2.321(0.993,5.425)
NUP85_amp	0.83	0.433	1.917	0.0553	2.293(0.981,5.357)
GGA3_amp	0.83	0.433	1.917	0.0553	2.293(0.981,5.357)
NRAS_mut	0.508	0.271	1.878	0.0604	1.662(0.978,2.825)
NTRK3_mut	-0.87	0.469	-1.855	0.0636	0.419(0.167,1.05)
CTAGE6_amp	0.748	0.405	1.845	0.065	2.113(0.955,4.678)
OR2A42_amp	0.748	0.405	1.845	0.065	2.113(0.955,4.678)
OR2A9P_amp	0.748	0.405	1.845	0.065	2.113(0.955,4.678)
OR2A7_amp	0.748	0.405	1.845	0.065	2.113(0.955,4.678)
OR2A1_amp	0.748	0.405	1.845	0.065	2.113(0.955,4.678)
ARHGEF5_amp	0.748	0.405	1.845	0.065	2.113(0.955,4.678)
PTPRS_mut	-1.283	0.72	-1.781	0.0749	0.277(0.068,1.137)
TEK_mut	-1.79	1.01	-1.773	0.0763	0.167(0.023,1.208)
PDGFRB_mut	-1.254	0.72	-1.741	0.0817	0.285(0.07,1.171)
CYP51A1_amp	0.716	0.433	1.653	0.0984	2.047(0.875,4.785)
IKZF1_mut	-0.852	0.519	-1.642	0.1006	0.426(0.154,1.18)
NOTCH4_mut	-0.7	0.433	-1.616	0.106	0.497(0.212,1.161)
PDGFRA_mut	-0.958	0.594	-1.613	0.1068	0.384(0.12,1.229)
ATRX_mut	-0.938	0.594	-1.579	0.1144	0.392(0.122,1.254)
DNMT1_mut	-1.586	1.009	-1.571	0.1162	0.205(0.028,1.481)
SMARCA4_mut	0.572	0.366	1.566	0.1174	1.772(0.866,3.628)
NPY_amp	0.734	0.47	1.562	0.1183	2.083(0.829,5.232)
MPP6_amp	0.734	0.47	1.562	0.1183	2.083(0.829,5.232)
DFNA5_amp	0.734	0.47	1.562	0.1183	2.083(0.829,5.232)
OSBPL3_amp	0.734	0.47	1.562	0.1183	2.083(0.829,5.232)
CYCS_amp	0.734	0.47	1.562	0.1183	2.083(0.829,5.232)
C7orf31_amp	0.734	0.47	1.562	0.1183	2.083(0.829,5.232)
NFE2L3_amp	0.734	0.47	1.562	0.1183	2.083(0.829,5.232)
CBX3_amp	0.734	0.47	1.562	0.1183	2.083(0.829,5.232)
HIBADH_amp	0.734	0.47	1.562	0.1183	2.083(0.829,5.232)
TAX1BP1_amp	0.734	0.47	1.562	0.1183	2.083(0.829,5.232)
PLCG2_mut	-1.109	0.72	-1.54	0.1235	0.33(0.08,1.353)
ATR_mut	-0.91	0.594	-1.531	0.1257	0.403(0.126,1.29)
NRF1_amp	0.616	0.405	1.519	0.1287	1.851(0.836,4.096)
UBE2H_amp	0.616	0.405	1.519	0.1287	1.851(0.836,4.096)
ZC3HC1_amp	0.616	0.405	1.519	0.1287	1.851(0.836,4.096)
CPA2_amp	0.616	0.405	1.519	0.1287	1.851(0.836,4.096)
CPA4_amp	0.616	0.405	1.519	0.1287	1.851(0.836,4.096)
CPA5_amp	0.616	0.405	1.519	0.1287	1.851(0.836,4.096)
CPA1_amp	0.616	0.405	1.519	0.1287	1.851(0.836,4.096)
MEST_amp	0.616	0.405	1.519	0.1287	1.851(0.836,4.096)
COPG2_amp	0.616	0.405	1.519	0.1287	1.851(0.836,4.096)
TSGA13_amp	0.616	0.405	1.519	0.1287	1.851(0.836,4.096)
KLF14_amp	0.616	0.405	1.519	0.1287	1.851(0.836,4.096)
MKLN1_amp	0.616	0.405	1.519	0.1287	1.851(0.836,4.096)
PODXL_amp	0.616	0.405	1.519	0.1287	1.851(0.836,4.096)
CHCHD3_amp	0.616	0.405	1.519	0.1287	1.851(0.836,4.096)
EXOC4_amp	0.616	0.405	1.519	0.1287	1.851(0.836,4.096)
SLC35B4_amp	0.616	0.405	1.519	0.1287	1.851(0.836,4.096)
AKR1B1_amp	0.616	0.405	1.519	0.1287	1.851(0.836,4.096)
AKR1B10_amp	0.616	0.405	1.519	0.1287	1.851(0.836,4.096)
BPGM_amp	0.616	0.405	1.519	0.1287	1.851(0.836,4.096)
CALD1_amp	0.616	0.405	1.519	0.1287	1.851(0.836,4.096)
AGBL3_amp	0.616	0.405	1.519	0.1287	1.851(0.836,4.096)
CNOT4_amp	0.616	0.405	1.519	0.1287	1.851(0.836,4.096)
NUP205_amp	0.616	0.405	1.519	0.1287	1.851(0.836,4.096)
SLC13A4_amp	0.616	0.405	1.519	0.1287	1.851(0.836,4.096)
MTPN_amp	0.616	0.405	1.519	0.1287	1.851(0.836,4.096)
CHRM2_amp	0.616	0.405	1.519	0.1287	1.851(0.836,4.096)
PTN_amp	0.616	0.405	1.519	0.1287	1.851(0.836,4.096)
DGKI_amp	0.616	0.405	1.519	0.1287	1.851(0.836,4.096)
FAT1_mut	-0.692	0.469	-1.475	0.1401	0.501(0.2,1.255)
FGFR2_mut	-0.857	0.594	-1.443	0.149	0.425(0.133,1.359)
NCOR1_mut	-1.01	0.72	-1.403	0.1608	0.364(0.089,1.494)
RHD_del	0.724	0.522	1.389	0.1649	2.063(0.742,5.735)
NOTCH3_mut	-0.596	0.432	-1.378	0.1683	0.551(0.236,1.286)
PTPRT_mut	-0.385	0.287	-1.344	0.1788	0.68(0.388,1.193)
MTOR_mut	-0.933	0.721	-1.294	0.1955	0.393(0.096,1.616)
HGF_mut	-0.605	0.469	-1.291	0.1968	0.546(0.218,1.369)
ANKRD11_mut	-0.601	0.469	-1.28	0.2005	0.549(0.219,1.376)
EPHB1_mut	0.511	0.407	1.255	0.2094	1.666(0.751,3.698)
CDKN2A_del	0.337	0.269	1.249	0.2117	1.4(0.826,2.374)
KMT2A_mut	-0.579	0.469	-1.235	0.2167	0.56(0.224,1.405)
TP53_mut	-0.532	0.432	-1.231	0.2185	0.587(0.252,1.371)
NSD1_mut	-0.886	0.72	-1.23	0.2189	0.412(0.1,1.693)
ATM_mut	-0.637	0.519	-1.227	0.22	0.529(0.191,1.463)
CDKN2B_del	0.33	0.269	1.223	0.2213	1.39(0.82,2.358)
SLC26A4_amp	0.524	0.433	1.21	0.2262	1.688(0.723,3.941)
LAMB4_amp	0.524	0.433	1.21	0.2262	1.688(0.723,3.941)
PTPRD_mut	-0.38	0.326	-1.166	0.2437	0.684(0.361,1.296)
TRA2A_amp	0.54	0.47	1.149	0.2504	1.716(0.683,4.31)
STK31_amp	0.54	0.47	1.149	0.2504	1.716(0.683,4.31)
SPEN_mut	-0.683	0.594	-1.149	0.2507	0.505(0.158,1.62)
PRDM1_mut	-0.678	0.594	-1.142	0.2535	0.508(0.158,1.626)
PDE4DIP_amp	0.534	0.47	1.136	0.256	1.705(0.679,4.282)
NBPF9_amp	0.534	0.47	1.136	0.256	1.705(0.679,4.282)
NBPF15_amp	0.534	0.47	1.136	0.256	1.705(0.679,4.282)
RPTOR_mut	-0.674	0.594	-1.134	0.2567	0.51(0.159,1.633)
STK19_mut	-1.132	1.01	-1.121	0.2621	0.322(0.045,2.332)
PREX2_mut	-0.429	0.383	-1.119	0.2632	0.651(0.307,1.38)
FLT1_mut	-0.424	0.382	-1.108	0.2679	0.655(0.309,1.385)
ARID1A_mut	-0.643	0.594	-1.083	0.2788	0.526(0.164,1.683)
CARD11_mut	-0.413	0.383	-1.078	0.281	0.662(0.313,1.402)
TET1_mut	-0.776	0.721	-1.076	0.2819	0.46(0.112,1.891)
PAK7_mut	-0.361	0.337	-1.072	0.2839	0.697(0.36,1.349)
MAP2K1_mut	-0.766	0.72	-1.063	0.2877	0.465(0.113,1.908)
KMT2D_mut	-0.451	0.433	-1.04	0.2983	0.637(0.273,1.49)
KMT2B_mut	-0.608	0.594	-1.023	0.3064	0.545(0.17,1.745)
PBRM1_mut	-0.52	0.519	-1	0.3172	0.595(0.215,1.646)
ZFHX3_mut	-0.388	0.405	-0.957	0.3387	0.678(0.306,1.502)
PIK3C2G_mut	-0.308	0.326	-0.944	0.345	0.735(0.388,1.393)
FLT4_mut	-0.396	0.432	-0.915	0.36	0.673(0.289,1.571)
MPL_mut	-0.66	0.721	-0.915	0.36	0.517(0.126,2.123)
ROS1_mut	-0.279	0.309	-0.904	0.3658	0.756(0.413,1.385)
GRM8_amp	0.385	0.433	0.891	0.3731	1.47(0.63,3.433)
GCC1_amp	0.385	0.433	0.891	0.3731	1.47(0.63,3.433)
ARF5_amp	0.385	0.433	0.891	0.3731	1.47(0.63,3.433)
FSCN3_amp	0.385	0.433	0.891	0.3731	1.47(0.63,3.433)
PAX4_amp	0.385	0.433	0.891	0.3731	1.47(0.63,3.433)
SND1_amp	0.385	0.433	0.891	0.3731	1.47(0.63,3.433)
LRRC4_amp	0.385	0.433	0.891	0.3731	1.47(0.63,3.433)
LEP_amp	0.385	0.433	0.891	0.3731	1.47(0.63,3.433)
RBM28_amp	0.385	0.433	0.891	0.3731	1.47(0.63,3.433)
IMPDH1_amp	0.385	0.433	0.891	0.3731	1.47(0.63,3.433)
CALU_amp	0.385	0.433	0.891	0.3731	1.47(0.63,3.433)
OPN1SW_amp	0.385	0.433	0.891	0.3731	1.47(0.63,3.433)
FLNC_amp	0.385	0.433	0.891	0.3731	1.47(0.63,3.433)
ATP6V1F_amp	0.385	0.433	0.891	0.3731	1.47(0.63,3.433)
IRF5_amp	0.385	0.433	0.891	0.3731	1.47(0.63,3.433)
TNPO3_amp	0.385	0.433	0.891	0.3731	1.47(0.63,3.433)
TSPAN33_amp	0.385	0.433	0.891	0.3731	1.47(0.63,3.433)
SMO_amp	0.385	0.433	0.891	0.3731	1.47(0.63,3.433)
PPARG_mut	0.411	0.47	0.875	0.3813	1.509(0.601,3.791)
BRCA2_mut	-0.406	0.47	-0.862	0.3884	0.666(0.265,1.676)
PTEN_del	0.311	0.365	0.852	0.3942	1.365(0.667,2.791)
ARID2_mut	-0.351	0.432	-0.811	0.4172	0.704(0.302,1.643)
WBSCR16_amp	0.416	0.52	0.801	0.423	1.516(0.548,4.199)
GTF2IRD2B_amp	0.416	0.52	0.801	0.423	1.516(0.548,4.199)
TMEM106B_amp	0.338	0.433	0.78	0.4354	1.402(0.6,3.276)
AXL_mut	-0.4	0.52	-0.769	0.442	0.671(0.242,1.857)
CHRAC1_amp	-0.456	0.594	-0.768	0.4425	0.634(0.198,2.029)
PTK2_amp	-0.456	0.594	-0.768	0.4425	0.634(0.198,2.029)
BAI1_amp	-0.456	0.594	-0.768	0.4425	0.634(0.198,2.029)
ARC_amp	-0.456	0.594	-0.768	0.4425	0.634(0.198,2.029)
JRK_amp	-0.456	0.594	-0.768	0.4425	0.634(0.198,2.029)
PSCA_amp	-0.456	0.594	-0.768	0.4425	0.634(0.198,2.029)
LY6K_amp	-0.456	0.594	-0.768	0.4425	0.634(0.198,2.029)
SLURP1_amp	-0.456	0.594	-0.768	0.4425	0.634(0.198,2.029)
LYPD2_amp	-0.456	0.594	-0.768	0.4425	0.634(0.198,2.029)
LYNX1_amp	-0.456	0.594	-0.768	0.4425	0.634(0.198,2.029)
LY6D_amp	-0.456	0.594	-0.768	0.4425	0.634(0.198,2.029)
GML_amp	-0.456	0.594	-0.768	0.4425	0.634(0.198,2.029)
CYP11B1_amp	-0.456	0.594	-0.768	0.4425	0.634(0.198,2.029)
CYP11B2_amp	-0.456	0.594	-0.768	0.4425	0.634(0.198,2.029)
LY6E_amp	-0.456	0.594	-0.768	0.4425	0.634(0.198,2.029)
C8orf31_amp	-0.456	0.594	-0.768	0.4425	0.634(0.198,2.029)
LY6H_amp	-0.456	0.594	-0.768	0.4425	0.634(0.198,2.029)
ZFP41_amp	-0.456	0.594	-0.768	0.4425	0.634(0.198,2.029)
GLI4_amp	-0.456	0.594	-0.768	0.4425	0.634(0.198,2.029)
ZNF696_amp	-0.456	0.594	-0.768	0.4425	0.634(0.198,2.029)
TOP1MT_amp	-0.456	0.594	-0.768	0.4425	0.634(0.198,2.029)
RHPN1_amp	-0.456	0.594	-0.768	0.4425	0.634(0.198,2.029)
MAFA_amp	-0.456	0.594	-0.768	0.4425	0.634(0.198,2.029)
ZC3H3_amp	-0.456	0.594	-0.768	0.4425	0.634(0.198,2.029)
NAPRT1_amp	-0.456	0.594	-0.768	0.4425	0.634(0.198,2.029)
EEF1D_amp	-0.456	0.594	-0.768	0.4425	0.634(0.198,2.029)
TIGD5_amp	-0.456	0.594	-0.768	0.4425	0.634(0.198,2.029)
PYCRL_amp	-0.456	0.594	-0.768	0.4425	0.634(0.198,2.029)
TSTA3_amp	-0.456	0.594	-0.768	0.4425	0.634(0.198,2.029)
ZNF623_amp	-0.456	0.594	-0.768	0.4425	0.634(0.198,2.029)
ZNF707_amp	-0.456	0.594	-0.768	0.4425	0.634(0.198,2.029)
MAPK15_amp	-0.456	0.594	-0.768	0.4425	0.634(0.198,2.029)
SCRIB_amp	-0.456	0.594	-0.768	0.4425	0.634(0.198,2.029)
NRBP2_amp	-0.456	0.594	-0.768	0.4425	0.634(0.198,2.029)
PARP10_amp	-0.456	0.594	-0.768	0.4425	0.634(0.198,2.029)
GRINA_amp	-0.456	0.594	-0.768	0.4425	0.634(0.198,2.029)
SPATC1_amp	-0.456	0.594	-0.768	0.4425	0.634(0.198,2.029)
OPLAH_amp	-0.456	0.594	-0.768	0.4425	0.634(0.198,2.029)
EXOSC4_amp	-0.456	0.594	-0.768	0.4425	0.634(0.198,2.029)
GPAA1_amp	-0.456	0.594	-0.768	0.4425	0.634(0.198,2.029)
CYC1_amp	-0.456	0.594	-0.768	0.4425	0.634(0.198,2.029)
SHARPIN_amp	-0.456	0.594	-0.768	0.4425	0.634(0.198,2.029)
MAF1_amp	-0.456	0.594	-0.768	0.4425	0.634(0.198,2.029)
KIAA1875_amp	-0.456	0.594	-0.768	0.4425	0.634(0.198,2.029)
BOP1_amp	-0.456	0.594	-0.768	0.4425	0.634(0.198,2.029)
HSF1_amp	-0.456	0.594	-0.768	0.4425	0.634(0.198,2.029)
DGAT1_amp	-0.456	0.594	-0.768	0.4425	0.634(0.198,2.029)
SCRT1_amp	-0.456	0.594	-0.768	0.4425	0.634(0.198,2.029)
FBXL6_amp	-0.456	0.594	-0.768	0.4425	0.634(0.198,2.029)
ADCK5_amp	-0.456	0.594	-0.768	0.4425	0.634(0.198,2.029)
CPSF1_amp	-0.456	0.594	-0.768	0.4425	0.634(0.198,2.029)
SLC39A4_amp	-0.456	0.594	-0.768	0.4425	0.634(0.198,2.029)
VPS28_amp	-0.456	0.594	-0.768	0.4425	0.634(0.198,2.029)
CYHR1_amp	-0.456	0.594	-0.768	0.4425	0.634(0.198,2.029)
KIFC2_amp	-0.456	0.594	-0.768	0.4425	0.634(0.198,2.029)
FOXH1_amp	-0.456	0.594	-0.768	0.4425	0.634(0.198,2.029)
PPP1R16A_amp	-0.456	0.594	-0.768	0.4425	0.634(0.198,2.029)
GPT_amp	-0.456	0.594	-0.768	0.4425	0.634(0.198,2.029)
MFSD3_amp	-0.456	0.594	-0.768	0.4425	0.634(0.198,2.029)
RECQL4_amp	-0.456	0.594	-0.768	0.4425	0.634(0.198,2.029)
LRRC14_amp	-0.456	0.594	-0.768	0.4425	0.634(0.198,2.029)
LRRC24_amp	-0.456	0.594	-0.768	0.4425	0.634(0.198,2.029)
NTRK1_mut	-0.398	0.519	-0.767	0.443	0.672(0.243,1.857)
TET2_mut	-0.331	0.433	-0.766	0.4435	0.718(0.307,1.676)
AZIN1_amp	-0.454	0.594	-0.764	0.4448	0.635(0.198,2.034)
ATP6V1C1_amp	-0.454	0.594	-0.764	0.4448	0.635(0.198,2.034)
BAALC_amp	-0.454	0.594	-0.764	0.4448	0.635(0.198,2.034)
FZD6_amp	-0.454	0.594	-0.764	0.4448	0.635(0.198,2.034)
CTHRC1_amp	-0.454	0.594	-0.764	0.4448	0.635(0.198,2.034)
SLC25A32_amp	-0.454	0.594	-0.764	0.4448	0.635(0.198,2.034)
RIMS2_amp	-0.454	0.594	-0.764	0.4448	0.635(0.198,2.034)
DPYS_amp	-0.454	0.594	-0.764	0.4448	0.635(0.198,2.034)
LRP12_amp	-0.454	0.594	-0.764	0.4448	0.635(0.198,2.034)
ZFPM2_amp	-0.454	0.594	-0.764	0.4448	0.635(0.198,2.034)
OXR1_amp	-0.454	0.594	-0.764	0.4448	0.635(0.198,2.034)
ANGPT1_amp	-0.454	0.594	-0.764	0.4448	0.635(0.198,2.034)
RSPO2_amp	-0.454	0.594	-0.764	0.4448	0.635(0.198,2.034)
TMEM74_amp	-0.454	0.594	-0.764	0.4448	0.635(0.198,2.034)
TRHR_amp	-0.454	0.594	-0.764	0.4448	0.635(0.198,2.034)
NUDCD1_amp	-0.454	0.594	-0.764	0.4448	0.635(0.198,2.034)
ENY2_amp	-0.454	0.594	-0.764	0.4448	0.635(0.198,2.034)
PKHD1L1_amp	-0.454	0.594	-0.764	0.4448	0.635(0.198,2.034)
EBAG9_amp	-0.454	0.594	-0.764	0.4448	0.635(0.198,2.034)
KCNV1_amp	-0.454	0.594	-0.764	0.4448	0.635(0.198,2.034)
CSMD3_amp	-0.454	0.594	-0.764	0.4448	0.635(0.198,2.034)
TRPS1_amp	-0.454	0.594	-0.764	0.4448	0.635(0.198,2.034)
ITGB8_amp	0.359	0.47	0.764	0.4451	1.431(0.57,3.592)
ABCB5_amp	0.359	0.47	0.764	0.4451	1.431(0.57,3.592)
SP8_amp	0.359	0.47	0.764	0.4451	1.431(0.57,3.592)
SP4_amp	0.359	0.47	0.764	0.4451	1.431(0.57,3.592)
DNAH11_amp	0.359	0.47	0.764	0.4451	1.431(0.57,3.592)
CDCA7L_amp	0.359	0.47	0.764	0.4451	1.431(0.57,3.592)
RAPGEF5_amp	0.359	0.47	0.764	0.4451	1.431(0.57,3.592)
IL6_amp	0.359	0.47	0.764	0.4451	1.431(0.57,3.592)
TOMM7_amp	0.359	0.47	0.764	0.4451	1.431(0.57,3.592)
KLHL7_amp	0.359	0.47	0.764	0.4451	1.431(0.57,3.592)
NUPL2_amp	0.359	0.47	0.764	0.4451	1.431(0.57,3.592)
GPNMB_amp	0.359	0.47	0.764	0.4451	1.431(0.57,3.592)
MINPP1_del	0.309	0.405	0.763	0.4452	1.363(0.616,3.015)
PAPSS2_del	0.309	0.405	0.763	0.4452	1.363(0.616,3.015)
ATAD1_del	0.309	0.405	0.763	0.4452	1.363(0.616,3.015)
KDELR2_amp	0.325	0.433	0.75	0.4532	1.384(0.592,3.234)
ZDHHC4_amp	0.325	0.433	0.75	0.4532	1.384(0.592,3.234)
C7orf26_amp	0.325	0.433	0.75	0.4532	1.384(0.592,3.234)
ZNF12_amp	0.325	0.433	0.75	0.4532	1.384(0.592,3.234)
PMS2CL_amp	0.325	0.433	0.75	0.4532	1.384(0.592,3.234)
C1GALT1_amp	0.325	0.433	0.75	0.4532	1.384(0.592,3.234)
RPA3_amp	0.325	0.433	0.75	0.4532	1.384(0.592,3.234)
SCIN_amp	0.325	0.433	0.75	0.4532	1.384(0.592,3.234)
ARL4A_amp	0.325	0.433	0.75	0.4532	1.384(0.592,3.234)
ETV1_amp	0.325	0.433	0.75	0.4532	1.384(0.592,3.234)
ARMC1_amp	-0.432	0.594	-0.728	0.4666	0.649(0.203,2.079)
MTFR1_amp	-0.432	0.594	-0.728	0.4666	0.649(0.203,2.079)
PDE7A_amp	-0.432	0.594	-0.728	0.4666	0.649(0.203,2.079)
DNAJC5B_amp	-0.432	0.594	-0.728	0.4666	0.649(0.203,2.079)
TRIM55_amp	-0.432	0.594	-0.728	0.4666	0.649(0.203,2.079)
CRH_amp	-0.432	0.594	-0.728	0.4666	0.649(0.203,2.079)
RRS1_amp	-0.432	0.594	-0.728	0.4666	0.649(0.203,2.079)
ADHFE1_amp	-0.432	0.594	-0.728	0.4666	0.649(0.203,2.079)
C8orf46_amp	-0.432	0.594	-0.728	0.4666	0.649(0.203,2.079)
MYBL1_amp	-0.432	0.594	-0.728	0.4666	0.649(0.203,2.079)
VCPIP1_amp	-0.432	0.594	-0.728	0.4666	0.649(0.203,2.079)
C8orf44_amp	-0.432	0.594	-0.728	0.4666	0.649(0.203,2.079)
SGK3_amp	-0.432	0.594	-0.728	0.4666	0.649(0.203,2.079)
COPS5_amp	-0.432	0.594	-0.728	0.4666	0.649(0.203,2.079)
CSPP1_amp	-0.432	0.594	-0.728	0.4666	0.649(0.203,2.079)
ARFGEF1_amp	-0.432	0.594	-0.728	0.4666	0.649(0.203,2.079)
CPA6_amp	-0.432	0.594	-0.728	0.4666	0.649(0.203,2.079)
SULF1_amp	-0.432	0.594	-0.728	0.4666	0.649(0.203,2.079)
SLCO5A1_amp	-0.432	0.594	-0.728	0.4666	0.649(0.203,2.079)
PRDM14_amp	-0.432	0.594	-0.728	0.4666	0.649(0.203,2.079)
NCOA2_amp	-0.432	0.594	-0.728	0.4666	0.649(0.203,2.079)
TRAM1_amp	-0.432	0.594	-0.728	0.4666	0.649(0.203,2.079)
LACTB2_amp	-0.432	0.594	-0.728	0.4666	0.649(0.203,2.079)
XKR9_amp	-0.432	0.594	-0.728	0.4666	0.649(0.203,2.079)
EYA1_amp	-0.432	0.594	-0.728	0.4666	0.649(0.203,2.079)
MSC_amp	-0.432	0.594	-0.728	0.4666	0.649(0.203,2.079)
TRPA1_amp	-0.432	0.594	-0.728	0.4666	0.649(0.203,2.079)
KCNB2_amp	-0.432	0.594	-0.728	0.4666	0.649(0.203,2.079)
TERF1_amp	-0.432	0.594	-0.728	0.4666	0.649(0.203,2.079)
RPL7_amp	-0.432	0.594	-0.728	0.4666	0.649(0.203,2.079)
RDH10_amp	-0.432	0.594	-0.728	0.4666	0.649(0.203,2.079)
STAU2_amp	-0.432	0.594	-0.728	0.4666	0.649(0.203,2.079)
UBE2W_amp	-0.432	0.594	-0.728	0.4666	0.649(0.203,2.079)
TCEB1_amp	-0.432	0.594	-0.728	0.4666	0.649(0.203,2.079)
TMEM70_amp	-0.432	0.594	-0.728	0.4666	0.649(0.203,2.079)
LY96_amp	-0.432	0.594	-0.728	0.4666	0.649(0.203,2.079)
JPH1_amp	-0.432	0.594	-0.728	0.4666	0.649(0.203,2.079)
GDAP1_amp	-0.432	0.594	-0.728	0.4666	0.649(0.203,2.079)
PI15_amp	-0.432	0.594	-0.728	0.4666	0.649(0.203,2.079)
CRISPLD1_amp	-0.432	0.594	-0.728	0.4666	0.649(0.203,2.079)
HNF4G_amp	-0.432	0.594	-0.728	0.4666	0.649(0.203,2.079)
ZFHX4_amp	-0.432	0.594	-0.728	0.4666	0.649(0.203,2.079)
PKIA_amp	-0.432	0.594	-0.728	0.4666	0.649(0.203,2.079)
IL7_amp	-0.432	0.594	-0.728	0.4666	0.649(0.203,2.079)
STMN2_amp	-0.432	0.594	-0.728	0.4666	0.649(0.203,2.079)
HEY1_amp	-0.432	0.594	-0.728	0.4666	0.649(0.203,2.079)
MRPS28_amp	-0.432	0.594	-0.728	0.4666	0.649(0.203,2.079)
TPD52_amp	-0.432	0.594	-0.728	0.4666	0.649(0.203,2.079)
ZBTB10_amp	-0.432	0.594	-0.728	0.4666	0.649(0.203,2.079)
ZNF704_amp	-0.432	0.594	-0.728	0.4666	0.649(0.203,2.079)
PAG1_amp	-0.432	0.594	-0.728	0.4666	0.649(0.203,2.079)
FABP5_amp	-0.432	0.594	-0.728	0.4666	0.649(0.203,2.079)
PMP2_amp	-0.432	0.594	-0.728	0.4666	0.649(0.203,2.079)
FABP4_amp	-0.432	0.594	-0.728	0.4666	0.649(0.203,2.079)
IMPA1_amp	-0.432	0.594	-0.728	0.4666	0.649(0.203,2.079)
SLC10A5_amp	-0.432	0.594	-0.728	0.4666	0.649(0.203,2.079)
ZFAND1_amp	-0.432	0.594	-0.728	0.4666	0.649(0.203,2.079)
CHMP4C_amp	-0.432	0.594	-0.728	0.4666	0.649(0.203,2.079)
SNX16_amp	-0.432	0.594	-0.728	0.4666	0.649(0.203,2.079)
LRRCC1_amp	-0.432	0.594	-0.728	0.4666	0.649(0.203,2.079)
E2F5_amp	-0.432	0.594	-0.728	0.4666	0.649(0.203,2.079)
C8orf59_amp	-0.432	0.594	-0.728	0.4666	0.649(0.203,2.079)
CA13_amp	-0.432	0.594	-0.728	0.4666	0.649(0.203,2.079)
CA1_amp	-0.432	0.594	-0.728	0.4666	0.649(0.203,2.079)
CA3_amp	-0.432	0.594	-0.728	0.4666	0.649(0.203,2.079)
CA2_amp	-0.432	0.594	-0.728	0.4666	0.649(0.203,2.079)
REXO1L1_amp	-0.432	0.594	-0.728	0.4666	0.649(0.203,2.079)
PSKH2_amp	-0.432	0.594	-0.728	0.4666	0.649(0.203,2.079)
ATP6V0D2_amp	-0.432	0.594	-0.728	0.4666	0.649(0.203,2.079)
SLC7A13_amp	-0.432	0.594	-0.728	0.4666	0.649(0.203,2.079)
WWP1_amp	-0.432	0.594	-0.728	0.4666	0.649(0.203,2.079)
CPNE3_amp	-0.432	0.594	-0.728	0.4666	0.649(0.203,2.079)
CNGB3_amp	-0.432	0.594	-0.728	0.4666	0.649(0.203,2.079)
CNBD1_amp	-0.432	0.594	-0.728	0.4666	0.649(0.203,2.079)
MMP16_amp	-0.432	0.594	-0.728	0.4666	0.649(0.203,2.079)
FBXW7_mut	-0.51	0.721	-0.707	0.4795	0.601(0.146,2.467)
KDR_mut	-0.27	0.384	-0.705	0.4811	0.763(0.36,1.619)
EGFR_mut	-0.485	0.721	-0.673	0.5013	0.616(0.15,2.53)
MGA_mut	-0.347	0.519	-0.669	0.5036	0.707(0.255,1.955)
EPHA3_mut	0.233	0.349	0.668	0.5039	1.263(0.637,2.504)
NOTCH2_mut	-0.338	0.52	-0.651	0.5153	0.713(0.258,1.974)
CSF1R_mut	-0.344	0.594	-0.578	0.5631	0.709(0.221,2.273)
POLE_mut	0.218	0.383	0.569	0.5695	1.243(0.587,2.633)
PIK3CG_mut	-0.229	0.404	-0.567	0.5709	0.795(0.36,1.757)
RET_mut	-0.245	0.434	-0.563	0.5732	0.783(0.334,1.834)
RAD21_amp	-0.326	0.594	-0.549	0.5829	0.722(0.225,2.311)
SLC30A8_amp	-0.326	0.594	-0.549	0.5829	0.722(0.225,2.311)
EXT1_amp	-0.326	0.594	-0.549	0.5829	0.722(0.225,2.311)
SAMD12_amp	-0.326	0.594	-0.549	0.5829	0.722(0.225,2.311)
TNFRSF11B_amp	-0.326	0.594	-0.549	0.5829	0.722(0.225,2.311)
COLEC10_amp	-0.326	0.594	-0.549	0.5829	0.722(0.225,2.311)
MAL2_amp	-0.326	0.594	-0.549	0.5829	0.722(0.225,2.311)
NOV_amp	-0.326	0.594	-0.549	0.5829	0.722(0.225,2.311)
ENPP2_amp	-0.326	0.594	-0.549	0.5829	0.722(0.225,2.311)
TAF2_amp	-0.326	0.594	-0.549	0.5829	0.722(0.225,2.311)
COL14A1_amp	-0.326	0.594	-0.549	0.5829	0.722(0.225,2.311)
MRPL13_amp	-0.326	0.594	-0.549	0.5829	0.722(0.225,2.311)
MTBP_amp	-0.326	0.594	-0.549	0.5829	0.722(0.225,2.311)
SNTB1_amp	-0.326	0.594	-0.549	0.5829	0.722(0.225,2.311)
HAS2_amp	-0.326	0.594	-0.549	0.5829	0.722(0.225,2.311)
ZHX2_amp	-0.326	0.594	-0.549	0.5829	0.722(0.225,2.311)
DERL1_amp	-0.326	0.594	-0.549	0.5829	0.722(0.225,2.311)
FAM83A_amp	-0.326	0.594	-0.549	0.5829	0.722(0.225,2.311)
C8orf76_amp	-0.326	0.594	-0.549	0.5829	0.722(0.225,2.311)
ZHX1_amp	-0.326	0.594	-0.549	0.5829	0.722(0.225,2.311)
ATAD2_amp	-0.326	0.594	-0.549	0.5829	0.722(0.225,2.311)
FBXO32_amp	-0.326	0.594	-0.549	0.5829	0.722(0.225,2.311)
ANXA13_amp	-0.326	0.594	-0.549	0.5829	0.722(0.225,2.311)
FAM91A1_amp	-0.326	0.594	-0.549	0.5829	0.722(0.225,2.311)
TMEM65_amp	-0.326	0.594	-0.549	0.5829	0.722(0.225,2.311)
TRMT12_amp	-0.326	0.594	-0.549	0.5829	0.722(0.225,2.311)
RNF139_amp	-0.326	0.594	-0.549	0.5829	0.722(0.225,2.311)
TATDN1_amp	-0.326	0.594	-0.549	0.5829	0.722(0.225,2.311)
NDUFB9_amp	-0.326	0.594	-0.549	0.5829	0.722(0.225,2.311)
MTSS1_amp	-0.326	0.594	-0.549	0.5829	0.722(0.225,2.311)
ZNF572_amp	-0.326	0.594	-0.549	0.5829	0.722(0.225,2.311)
SQLE_amp	-0.326	0.594	-0.549	0.5829	0.722(0.225,2.311)
KIAA0196_amp	-0.326	0.594	-0.549	0.5829	0.722(0.225,2.311)
TRIB1_amp	-0.326	0.594	-0.549	0.5829	0.722(0.225,2.311)
FAM84B_amp	-0.326	0.594	-0.549	0.5829	0.722(0.225,2.311)
CTNNB1_mut	0.271	0.52	0.521	0.6024	1.311(0.473,3.63)
ERBB4_mut	-0.163	0.317	-0.515	0.6067	0.849(0.456,1.581)
TOX_amp	-0.302	0.594	-0.508	0.6111	0.739(0.231,2.369)
CA8_amp	-0.302	0.594	-0.508	0.6111	0.739(0.231,2.369)
CHD7_amp	-0.302	0.594	-0.508	0.6111	0.739(0.231,2.369)
ASPH_amp	-0.302	0.594	-0.508	0.6111	0.739(0.231,2.369)
GGH_amp	-0.302	0.594	-0.508	0.6111	0.739(0.231,2.369)
TTPA_amp	-0.302	0.594	-0.508	0.6111	0.739(0.231,2.369)
YTHDF3_amp	-0.302	0.594	-0.508	0.6111	0.739(0.231,2.369)
CYP7B1_amp	-0.302	0.594	-0.508	0.6111	0.739(0.231,2.369)
BRIP1_mut	-0.351	0.721	-0.487	0.626	0.704(0.171,2.891)
RIPK2_amp	-0.288	0.594	-0.484	0.6282	0.75(0.234,2.403)
NBN_amp	-0.288	0.594	-0.484	0.6282	0.75(0.234,2.403)
DECR1_amp	-0.288	0.594	-0.484	0.6282	0.75(0.234,2.403)
CALB1_amp	-0.288	0.594	-0.484	0.6282	0.75(0.234,2.403)
TMEM64_amp	-0.288	0.594	-0.484	0.6282	0.75(0.234,2.403)
TMEM55A_amp	-0.288	0.594	-0.484	0.6282	0.75(0.234,2.403)
OTUD6B_amp	-0.288	0.594	-0.484	0.6282	0.75(0.234,2.403)
SLC26A7_amp	-0.288	0.594	-0.484	0.6282	0.75(0.234,2.403)
RUNX1T1_amp	-0.288	0.594	-0.484	0.6282	0.75(0.234,2.403)
FAM92A1_amp	-0.288	0.594	-0.484	0.6282	0.75(0.234,2.403)
RBM12B_amp	-0.288	0.594	-0.484	0.6282	0.75(0.234,2.403)
TMEM67_amp	-0.288	0.594	-0.484	0.6282	0.75(0.234,2.403)
CDH17_amp	-0.288	0.594	-0.484	0.6282	0.75(0.234,2.403)
GEM_amp	-0.288	0.594	-0.484	0.6282	0.75(0.234,2.403)
RAD54B_amp	-0.288	0.594	-0.484	0.6282	0.75(0.234,2.403)
FSBP_amp	-0.288	0.594	-0.484	0.6282	0.75(0.234,2.403)
KIAA1429_amp	-0.288	0.594	-0.484	0.6282	0.75(0.234,2.403)
DPY19L4_amp	-0.288	0.594	-0.484	0.6282	0.75(0.234,2.403)
CCNE2_amp	-0.288	0.594	-0.484	0.6282	0.75(0.234,2.403)
TP53INP1_amp	-0.288	0.594	-0.484	0.6282	0.75(0.234,2.403)
PLEKHF2_amp	-0.288	0.594	-0.484	0.6282	0.75(0.234,2.403)
C8orf37_amp	-0.288	0.594	-0.484	0.6282	0.75(0.234,2.403)
GDF6_amp	-0.288	0.594	-0.484	0.6282	0.75(0.234,2.403)
UQCRB_amp	-0.288	0.594	-0.484	0.6282	0.75(0.234,2.403)
MTERFD1_amp	-0.288	0.594	-0.484	0.6282	0.75(0.234,2.403)
PTDSS1_amp	-0.288	0.594	-0.484	0.6282	0.75(0.234,2.403)
SDC2_amp	-0.288	0.594	-0.484	0.6282	0.75(0.234,2.403)
TSPYL5_amp	-0.288	0.594	-0.484	0.6282	0.75(0.234,2.403)
MTDH_amp	-0.288	0.594	-0.484	0.6282	0.75(0.234,2.403)
LAPTM4B_amp	-0.288	0.594	-0.484	0.6282	0.75(0.234,2.403)
MATN2_amp	-0.288	0.594	-0.484	0.6282	0.75(0.234,2.403)
RPL30_amp	-0.288	0.594	-0.484	0.6282	0.75(0.234,2.403)
C8orf47_amp	-0.288	0.594	-0.484	0.6282	0.75(0.234,2.403)
HRSP12_amp	-0.288	0.594	-0.484	0.6282	0.75(0.234,2.403)
POP1_amp	-0.288	0.594	-0.484	0.6282	0.75(0.234,2.403)
KCNS2_amp	-0.288	0.594	-0.484	0.6282	0.75(0.234,2.403)
STK3_amp	-0.288	0.594	-0.484	0.6282	0.75(0.234,2.403)
OSR2_amp	-0.288	0.594	-0.484	0.6282	0.75(0.234,2.403)
VPS13B_amp	-0.288	0.594	-0.484	0.6282	0.75(0.234,2.403)
COX6C_amp	-0.288	0.594	-0.484	0.6282	0.75(0.234,2.403)
RGS22_amp	-0.288	0.594	-0.484	0.6282	0.75(0.234,2.403)
FBXO43_amp	-0.288	0.594	-0.484	0.6282	0.75(0.234,2.403)
POLR2K_amp	-0.288	0.594	-0.484	0.6282	0.75(0.234,2.403)
SPAG1_amp	-0.288	0.594	-0.484	0.6282	0.75(0.234,2.403)
ANKRD46_amp	-0.288	0.594	-0.484	0.6282	0.75(0.234,2.403)
PABPC1_amp	-0.288	0.594	-0.484	0.6282	0.75(0.234,2.403)
YWHAZ_amp	-0.288	0.594	-0.484	0.6282	0.75(0.234,2.403)
ZNF706_amp	-0.288	0.594	-0.484	0.6282	0.75(0.234,2.403)
NACAP1_amp	-0.288	0.594	-0.484	0.6282	0.75(0.234,2.403)
GRHL2_amp	-0.288	0.594	-0.484	0.6282	0.75(0.234,2.403)
NCALD_amp	-0.288	0.594	-0.484	0.6282	0.75(0.234,2.403)
RRM2B_amp	-0.288	0.594	-0.484	0.6282	0.75(0.234,2.403)
ODF1_amp	-0.288	0.594	-0.484	0.6282	0.75(0.234,2.403)
KLF10_amp	-0.288	0.594	-0.484	0.6282	0.75(0.234,2.403)
DENND3_amp	-0.28	0.594	-0.471	0.6374	0.756(0.236,2.42)
SLC45A4_amp	-0.28	0.594	-0.471	0.6374	0.756(0.236,2.42)
GPR20_amp	-0.28	0.594	-0.471	0.6374	0.756(0.236,2.42)
PTP4A3_amp	-0.28	0.594	-0.471	0.6374	0.756(0.236,2.42)
TSNARE1_amp	-0.28	0.594	-0.471	0.6374	0.756(0.236,2.42)
EP300_mut	-0.21	0.469	-0.447	0.6549	0.811(0.323,2.034)
PAPOLB_amp	-0.262	0.595	-0.441	0.6595	0.77(0.24,2.468)
MMD2_amp	-0.262	0.595	-0.441	0.6595	0.77(0.24,2.468)
RBAK_amp	-0.262	0.595	-0.441	0.6595	0.77(0.24,2.468)
WIPI2_amp	-0.262	0.595	-0.441	0.6595	0.77(0.24,2.468)
SLC29A4_amp	-0.262	0.595	-0.441	0.6595	0.77(0.24,2.468)
FBXL18_amp	-0.262	0.595	-0.441	0.6595	0.77(0.24,2.468)
ACTB_amp	-0.262	0.595	-0.441	0.6595	0.77(0.24,2.468)
FSCN1_amp	-0.262	0.595	-0.441	0.6595	0.77(0.24,2.468)
ADCY8_amp	-0.216	0.519	-0.416	0.6774	0.806(0.291,2.229)
HHLA1_amp	-0.216	0.519	-0.416	0.6774	0.806(0.291,2.229)
KCNQ3_amp	-0.216	0.519	-0.416	0.6774	0.806(0.291,2.229)
LRRC6_amp	-0.216	0.519	-0.416	0.6774	0.806(0.291,2.229)
TMEM71_amp	-0.216	0.519	-0.416	0.6774	0.806(0.291,2.229)
PHF20L1_amp	-0.216	0.519	-0.416	0.6774	0.806(0.291,2.229)
TG_amp	-0.216	0.519	-0.416	0.6774	0.806(0.291,2.229)
SLA_amp	-0.216	0.519	-0.416	0.6774	0.806(0.291,2.229)
WISP1_amp	-0.216	0.519	-0.416	0.6774	0.806(0.291,2.229)
NDRG1_amp	-0.216	0.519	-0.416	0.6774	0.806(0.291,2.229)
ST3GAL1_amp	-0.216	0.519	-0.416	0.6774	0.806(0.291,2.229)
KHDRBS3_amp	-0.216	0.519	-0.416	0.6774	0.806(0.291,2.229)
COL22A1_amp	-0.216	0.519	-0.416	0.6774	0.806(0.291,2.229)
KCNK9_amp	-0.216	0.519	-0.416	0.6774	0.806(0.291,2.229)
C8orf17_amp	-0.216	0.519	-0.416	0.6774	0.806(0.291,2.229)
SETD2_mut	0.185	0.469	0.395	0.693	1.203(0.48,3.016)
MAD1L1_amp	0.205	0.52	0.395	0.6932	1.228(0.443,3.401)
FTSJ2_amp	0.205	0.52	0.395	0.6932	1.228(0.443,3.401)
NUDT1_amp	0.205	0.52	0.395	0.6932	1.228(0.443,3.401)
SNX8_amp	0.205	0.52	0.395	0.6932	1.228(0.443,3.401)
CHST12_amp	0.205	0.52	0.395	0.6932	1.228(0.443,3.401)
LFNG_amp	0.205	0.52	0.395	0.6932	1.228(0.443,3.401)
IQCE_amp	0.205	0.52	0.395	0.6932	1.228(0.443,3.401)
TTYH3_amp	0.205	0.52	0.395	0.6932	1.228(0.443,3.401)
AMZ1_amp	0.205	0.52	0.395	0.6932	1.228(0.443,3.401)
GNA12_amp	0.205	0.52	0.395	0.6932	1.228(0.443,3.401)
CARD11_amp	0.205	0.52	0.395	0.6932	1.228(0.443,3.401)
SDK1_amp	0.205	0.52	0.395	0.6932	1.228(0.443,3.401)
ASXL1_mut	0.165	0.433	0.382	0.7023	1.18(0.505,2.757)
ALK_mut	-0.136	0.383	-0.355	0.7223	0.873(0.412,1.849)
C8orf34_amp	-0.181	0.519	-0.349	0.7274	0.834(0.301,2.31)
RICTOR_mut	0.177	0.52	0.341	0.7329	1.194(0.431,3.305)
EPHA7_mut	-0.1	0.337	-0.296	0.7675	0.905(0.467,1.753)
EIF2AK1_amp	0.119	0.433	0.274	0.7841	1.126(0.482,2.631)
USP42_amp	0.119	0.433	0.274	0.7841	1.126(0.482,2.631)
RAC1_amp	0.119	0.433	0.274	0.7841	1.126(0.482,2.631)
ARID1B_mut	-0.141	0.519	-0.272	0.7856	0.868(0.314,2.402)
BLM_mut	0.106	0.433	0.246	0.8058	1.112(0.476,2.6)
SYK_mut	-0.11	0.47	-0.235	0.8145	0.896(0.357,2.249)
GRIN2A_mut	0.059	0.287	0.206	0.8368	1.061(0.605,1.861)
CCL3L3_del	0.147	0.723	0.204	0.8385	1.159(0.281,4.777)
CCL4L1_del	0.147	0.723	0.204	0.8385	1.159(0.281,4.777)
NF1_mut	-0.074	0.364	-0.202	0.8395	0.929(0.455,1.897)
MYC_amp	-0.096	0.519	-0.185	0.8536	0.909(0.328,2.514)
PVT1_amp	-0.096	0.519	-0.185	0.8536	0.909(0.328,2.514)
CCDC26_amp	-0.096	0.519	-0.185	0.8536	0.909(0.328,2.514)
FAM49B_amp	-0.096	0.519	-0.185	0.8536	0.909(0.328,2.514)
TP63_mut	-0.058	0.317	-0.184	0.854	0.943(0.507,1.755)
PGR_mut	0.064	0.404	0.157	0.8751	1.066(0.482,2.354)
MDC1_mut	0.06	0.405	0.149	0.8812	1.062(0.481,2.349)
PMS2_amp	-0.073	0.52	-0.14	0.8883	0.93(0.336,2.575)
CREBBP_mut	0.062	0.471	0.133	0.8945	1.064(0.423,2.678)
BRAF_mut	-0.032	0.286	-0.11	0.9122	0.969(0.553,1.699)
ERG_mut	0.042	0.469	0.089	0.929	1.043(0.416,2.614)
KMT2C_mut	0.037	0.433	0.085	0.9321	1.038(0.444,2.425)
OPRK1_amp	-0.03	0.52	-0.058	0.9539	0.97(0.35,2.687)
ATP6V1H_amp	-0.03	0.52	-0.058	0.9539	0.97(0.35,2.687)
RGS20_amp	-0.03	0.52	-0.058	0.9539	0.97(0.35,2.687)
TCEA1_amp	-0.03	0.52	-0.058	0.9539	0.97(0.35,2.687)
LYPLA1_amp	-0.03	0.52	-0.058	0.9539	0.97(0.35,2.687)
MRPL15_amp	-0.03	0.52	-0.058	0.9539	0.97(0.35,2.687)
SOX17_amp	-0.03	0.52	-0.058	0.9539	0.97(0.35,2.687)
RP1_amp	-0.03	0.52	-0.058	0.9539	0.97(0.35,2.687)
XKR4_amp	-0.03	0.52	-0.058	0.9539	0.97(0.35,2.687)
TMEM68_amp	-0.03	0.52	-0.058	0.9539	0.97(0.35,2.687)
LYN_amp	-0.03	0.52	-0.058	0.9539	0.97(0.35,2.687)
RPS20_amp	-0.03	0.52	-0.058	0.9539	0.97(0.35,2.687)
MOS_amp	-0.03	0.52	-0.058	0.9539	0.97(0.35,2.687)
PLAG1_amp	-0.03	0.52	-0.058	0.9539	0.97(0.35,2.687)
CHCHD7_amp	-0.03	0.52	-0.058	0.9539	0.97(0.35,2.687)
PENK_amp	-0.03	0.52	-0.058	0.9539	0.97(0.35,2.687)
IMPAD1_amp	-0.03	0.52	-0.058	0.9539	0.97(0.35,2.687)
CYP7A1_amp	-0.03	0.52	-0.058	0.9539	0.97(0.35,2.687)
SDCBP_amp	-0.03	0.52	-0.058	0.9539	0.97(0.35,2.687)
NSMAF_amp	-0.03	0.52	-0.058	0.9539	0.97(0.35,2.687)
MET_mut	-0.022	0.433	-0.051	0.959	0.978(0.419,2.284)
FLT3_mut	-0.014	0.432	-0.031	0.9749	0.986(0.423,2.302)

## Sheet: Supplemental Table 10
Supplemental Table 9. The results of multivariate Cox regression analysis of OS in the Shoushtari cohort for modeling the second nomogram.
Gene	β	Se	z	P	HR(95%CI)
INSR_mut	-0.95	0.596	-1.594	0.111	0.387(0.12,1.244)
IL7R_mut	-2.101	1.019	-2.061	0.0393	0.122(0.017,0.902)
CR1_amp	1.05	0.35	3.001	0.0027	2.857(1.439,5.67)
HLA-G_amp	3.508	1.488	2.357	0.0184	33.382(1.806,617.053)
HLA-A_amp	-2.975	1.352	-2.201	0.0277	0.051(0.004,0.722)
HLA-B_amp	3.619	1.706	2.121	0.0339	37.303(1.316,1057.555)
HLA-DRB5_amp	-3.337	1.856	-1.799	0.0721	0.036(0.001,1.349)

[truncated: 1 more sheets: Supplemental Table 11]
